# Supplementary material for: Predictive value of hepatitis B serological indicators for mortality among cancer survivors and validation in a gastric cancer cohort
Source: PLoS One. 2023 Dec 27;18(12):e0286441. doi: 10.1371/journal.pone.0286441 (PMC10752528; doi:10.1371/journal.pone.0286441)
Supplement: S2 File — (XLS) [file pone.0286441.s002.xls]

## Sheet: data
ID	gender	age	Differentiation	status	time	Age_group	HP	Chemotherapy	EBV	MSIH	Lymph_vascular_invasion	Neural_invasion	Tstage	Nstage	HBsAg	HBsab	HBeAg	AntiHBe	AntHBc	tumor_size	infection	HBsAb_level	five_year
W2291	1	67	3	1	1.01848	2	1	0	0	0	1	1	3	3	0	0	0	0	0	2	2	0	0
W0917	2	75	2	1	1.24846	2	0	0			1	1	3	0	0	0	0	1	1	1	1	0	0
W2122	1	72	3	1	1.24846	2		0			1	1	4	3	0	1	0	0	0	1	3	0	0
W2443	1	72	3	1	1.44559	2		0	1	0	1	1	3	1	0	0	0	0	1	2	1	0	0
W4281	2	60	3	1	1.47844	2		0	0	0	1	0	3	3	0	1	0	0	1	2	1	1	0
W2696	1	63	3	1	1.47844	2	0	0	0	0	1	1	4	3	0	1	0	1	1	2	1	1	0
W2553	2	59	2	1	1.74127	1	1	0	0	0	0	0	3	2	0	0	0	0	0	2	2	0	0
W1422	1	58	3	1	1.77413	1	1	0			1	1	3	3	0	1	0	1	1	2	1	0	0
W2270	2	60	2	1	1.83984	2	1	0			1	1	1	0	0	0	0	0	0	1	2	0	0
W1475	1	67	3	1	1.83984	2	0	0			1	1	3	3	0	1	0	0	0	2	3	1	0
W0545	1	75	3	1	1.87269	2	1	0			1	1	3	3	0	0	0	0	0	2	2	0	0
W1003	1	60	3	1	1.9384	2		0			1	1	3	3	0	0	0	0	1	2	1	0	0
W1229	1	66	2	1	2.20123	2		0			1	0	3	1	0	0	0	0	0	1	2	0	0
W0717	1	71	3	1	2.3655	2		0			1	1	3	3	0	1	0	0	0	1	3	0	0
W0885	1	53	3	1	2.52977	1	1	0			1	1	3	3	0	0	0	0	0	1	2	0	0
W0323	1	70	3	1	2.59548	2	1	0			1	1	3	3	0	0	0	1	1	2	1	0	0
W4265	1	76	3	1	2.59548	2		0	0	0	1	1	4	3	0	1	0	0	0	2	3	0	0
W0247	1	66	3	1	2.7269	2	1	0			0	0	3	2	0	0	0	0	1	2	1	0	0
W2923	2	79	3	1	2.85832	2		0			1	1	3	3	0	0	0	0	0	2	2	0	0
W1428	1	70	3	1	2.92402	2	1	0			1	1	4	2	0	1	0	0	0	1	3	0	0
W0028	1	48	3	1	3.154	1	1	1			1	0	3	1	0	1	0	1	1	2	1	0	0
W0948	1	68	2	1	3.18686	2	0	0			1	0	3	0	1	0	0	1	1	2	1	0	0
W0796	1	56	3	1	3.21971	1	1	0			1	1	3	1	0	1	0	0	0	2	3	0	0
W1172	1	63	3	1	3.21971	2	1	0			1	1	3	3	0	1	0	0	0	2	3	1	0
W1995	1	68	3	1	3.31828	2		0	0	1	1	1	3	3	0	1	0	0	1	1	1	1	0
W0128	1	72	2	1	3.35113	2	1	0			1	0	3	1	0	1	0	0	1	2	1	0	0
W1412	2	60	3	1	3.35113	2		0			1	1	3	3	0	0	0	0	0	2	2	0	0
W1453	2	76	3	1	3.35113	2	0	0			1	1	3	3	0	0	0	0	0	2	2	0	0
W1595	1	55	3	1	3.35113	1		1			1	1	3	3	0	0	0	0	0	1	2	0	0
W0094	1	60	3	1	3.41684	2	1	1			1	1	3	3	0	1	0	0	0	2	3	0	0
W0820	2	39	3	1	3.44969	1		0			1	1	4	1	0	0	0	0	0	2	2	0	0
W3211	1	51	3	1	3.58111	1		0	0	0	1	1	4	3	0	0	0	0	0	2	2	0	0
W2566	2	67	3	1	3.64682	2		0			0	1	3	2	0	0	0	0	0	2	2	0	0
W1563	1	67	3	1	3.74538	2	1	0			1	1	3	3	0	0	0	0	0	2	2	0	0
W1103	1	68	3	1	3.77823	2		0			1	1	3	3	0	0	0	0	0	1	2	0	0
W0875	1	54	2	1	3.77823	1	0	0			1	1	4	3	0	0	0	0	0	1	2	0	0
W4531	1	77	3	1	3.81109	2		0	0	0	1	1	4	3	0	1	0	0	1	2	1	0	0
W0245	1	67	2	1	3.84394	2		1			1	0	3	3	0	1	0	0	0	2	3	0	0
W3287	2	72	3	1	3.90965	2	0	0	0	0	1	1	4	3	0	0	0	0	0	2	2	0	0
W2707	1	62	3	1	4.13963	2	0	0			1	1	3	3	0	1	0	1	1	2	1	1	0
W1346	2	69	3	1	4.20534	2	1	0			1	1	3	3	0	0	0	0	0	1	2	0	0
W2299	1	66	3	1	4.23819	2	1	0	0	0	1	1	4	3	0	0	0	0	0	2	2	0	0
W0619	1	69	3	1	4.40246	2	1	0			1	1	3	3	0	1	0	1	1	2	1	0	0
W3954	1	82	3	1	4.50103	2	0	0	0	0	1	0	3	3	0	0	0	1	1	2	1	0	0
W2438	1	59	3	1	4.63244	1	1	1			1	0	4	3	0	1	0	1	1	2	1	1	0
W0524	1	51	3	1	4.69815	1	1	1			1	1	4	3	0	0	0	1	1	1	1	0	0
W2809	1	69	3	1	4.99384	2		0	0	0	1	1	4	3	0	1	0	0	0	1	3	1	0
W1923	1	72	3	1	5.12526	2	1	0			1	0	3	2	0	0	0	0	0	1	2	0	0
W3086	1	64	3	1	5.19097	2		0	0	0	0	0	3	0	0	1	0	0	0	2	3	0	0
W1111	2	63	3	1	5.19097	2	1	0			1	1	3	1	1	0	0	1	1	1	1	0	0
W0261	2	58	3	1	5.25667	1	1	0			1	0	3	3	0	0	0	0	0	2	2	0	0
W1493	2	55	3	1	5.32238	1		0			1	1	3	2	0	1	0	0	0	1	3	1	0
W0747	1	81	3	1	5.32238	2	0	0			1	1	3	3	0	1	0	0	0	2	3	1	0
W0617	1	82	2	1	5.35524	2	1	0			1	1	3	1	0	1	0	1	1	1	1	1	0
W1920	2	81	3	1	5.58522	2	1	0			1	1	3	2	0	0	0	0	0	2	2	0	0
W4325	1	50	3	1	5.58522	1		0	0	0	1	1	3	3	0	1	0	0	0	1	3	0	0
W0886	2	55	3	1	5.61807	1	1	0			1	1	3	3	0	0	0	0	0	2	2	0	0
W0779	2	57	3	1	5.61807	1		0			1	1	3	3	0	0	0	0	0	1	2	0	0
W3102	1	65	3	1	5.74949	2		0	0	0	1	1	4	3	1	0	0	1	1	2	1	0	0
W4043	2	75	3	1	5.78234	2		0	0	0	1	1	4	3	0	0	0	0	1	2	1	0	0
W3769	1	63	3	1	5.8152	2		1			1	1	2	3	0	1	0	1	1	2	1	0	0
W0845	1	58	3	1	5.8809	1	1	1			1	1	3	3	1	0	0	1	1	1	1	0	0
W1517	2	78	2	1	5.91376	2		0			1	1	3	2	0	0	0	0	0	2	2	0	0
W0057	1	61	3	1	5.91376	2		1			1	1	3	3	0	0	0	0	0	2	2	0	0
W3166	1	62	2	0	5.94661	2		0	0	0	1	0	3	1	0	1	0	0	0	1	3	1	0
W4117	1	62	3	1	5.94661	2		1	0	0	1	1	3	3	0	0	0	1	1	2	1	0	0
W0839	1	81	2	1	5.97947	2		0			1	1	3	2	0	1	0	1	1	2	1	0	0
W0549	1	67	3	0	6.01232	2		0			0	0	3	2	0	1	0	0	0	2	3	1	0
W3246	1	44	3	1	6.04517	1	1	1	0	0	1	1	4	3	0	0	0	0	0	2	2	0	0
W2904	1	58	3	1	6.07803	1	0	0	0	0	1	1	4	3	0	1	0	0	0	2	3	0	0
W1720	1	84	2	1	6.11088	2		0			1	0	3	0	0	0	0	0	0	2	2	0	0
W0883	1	70	2	1	6.14374	2	1	0			1	1	3	1	0	0	0	0	0	2	2	0	0
W0285	2	43	3	1	6.14374	1		1			1	0	3	3	0	1	0	1	1	1	1	1	0
W5609	1	51	3	1	6.20945	1		0	0		1	0	3	3	0	0	0	0	0	2	2	0	0
W4178	1	48	3	1	6.20945	1	1	0	0	0	1	1	3	1	0	0	0	0	0	2	2	0	0
W1015	1	66	3	1	6.20945	2		0			1	1	3	3	1	0	0	1	1	2	1	0	0
W2313	2	72	3	1	6.27515	2	1	0	0	0	1	1	4	2	0	0	0	0	0	2	2	0	0
W2412	1	76	3	1	6.30801	2	1	0			1	1	3	3	0	1	0	0	1	2	1	0	0
W2228	1	81	3	1	6.40657	2	0	0			1	1	4	3	0	1	0	0	0	2	3	1	0
W2751	1	55	3	1	6.43943	1		1			1	0	4	3	0	0	0	0	0	2	2	0	0
W1680	1	59	3	1	6.50513	1	1	0			1	1	3	2	0	0	0	0	0	1	2	0	0
W0901	1	43	3	1	6.50513	1	1	0			1	1	3	3	0	1	0	0	0	2	3	0	0
W0723	2	38	3	1	6.50513	1		0			1	1	4	3	0	0	0	0	0	2	2	0	0
W0301	2	58	3	1	6.50513	1		1			1	0	3	3	0	1	0	0	0	2	3	1	0
W1582	1	50	3	1	6.50513	1	0	1			1	1	3	2	0	0	0	0	0	2	2	0	0
W0079	2	81	2	1	6.6037	2	0	0			1	0	3	3	0	0	0	0	1	2	1	0	0
W1875	2	46	3	1	6.6037	1		0			1	1	3	3	0	0	0	0	0	2	2	0	0
W0492	1	52	3	1	6.6037	1	1	1			1	1	3	3	0	0	0	0	0	2	2	0	0
W2424	2	58	3	1	6.6037	1	1	1			1	1	4	3	0	1	0	0	0	2	3	1	0
W1835	1	33	3	1	6.63655	1	0	1			1	1	3	3	0	0	0	0	1	2	1	0	0
W1049	1	68	3	1	6.93224	2	1	0			1	1	3	3	0	0	0	0	0	2	2	0	0
W0140	1	70	3	0	6.99795	2	1	0			1	0	1	0	0	0	0	0	0	1	2	0	0
W4996	1	66	3	1	6.99795	2		0	0		1	1	4	3	0	0	0	0	0	2	2	0	0
W1902	1	57	3	1	6.99795	1		1			1	1	3	1	0	0	0	0	0	2	2	0	0
W1768	2	61	3	1	7.06366	2	0	0			0	1	4	3	0	0	0	0	0	1	2	0	0
W5135	2	74	3	1	7.16222	2		0	0		1	1	3	3	0	0	0	0	0	2	2	0	0
W0147	2	56	3	1	7.19507	1		1			1	0	3	3	0	1	0	0	1	2	1	0	0
W2507	2	63	3	1	7.22793	2	0	1	0	0	1	0	4	0	0	0	0	0	1	2	1	0	0
W0346	1	69	3	1	7.29363	2	0	0			1	0	3	3	0	1	0	0	1	2	1	0	0
W3163	1	65	2	1	7.29363	2		1	0	0	1	1	4	3	0	1	0	1	1	2	1	1	0
W4511	2	60	3	1	7.29363	2		1	1	0	1	1	4	3	0	1	0	1	1	2	1	1	0
W0797	1	62	2	1	7.32649	2		1			1	1	3	1	0	1	0	0	1	1	1	0	0
W1004	1	57	3	1	7.45791	1		1			1	0	3	3	0	0	0	0	0	2	2	0	0
W1066	1	72	3	1	7.52361	2	1	1			1	1	3	1	0	0	0	0	0	2	2	0	0
W0104	1	73	2	1	7.55647	2		0			1	0	3	0	0	1	0	0	0	2	3	1	0
W0534	1	68	2	1	7.65503	2	0	1			0	1	3	3	0	0	0	1	1	2	1	0	0
W0070	1	80	2	1	7.68789	2		0			1	1	3	3	0	0	0	0	0	1	2	0	0
W0800	1	65	3	1	7.68789	2		1			1	0	3	3	0	1	0	1	1	2	1	1	0
W2192	2	59	3	1	7.75359	1	0	1	0	0	1	1	3	3	0	0	0	1	1	2	1	0	0
W2068	2	67	3	1	7.78645	2		0	0	1	1	1	4	3	0	0	0	0	1	2	1	0	0
W0716	1	62	2	1	7.8193	2	0	1			1	1	3	3	0	1	0	0	1	1	1	0	0
W0265	1	64	3	1	7.85216	2	1	0			1	0	3	3	0	0	0	1	1	2	1	0	0
W5037	1	62	3	1	7.88501	2		1	1		0	0	3	0	0	0	0	1	1	1	1	0	0
W3289	2	58	3	1	7.88501	1		1	0	0	1	1	4	3	0	1	0	0	0	1	3	0	0
W0575	1	69	2	1	7.91786	2		0			0	0	3	2	0	0	0	1	1	2	1	0	0
W1292	1	66	3	1	7.95072	2	1	0			1	1	3	2	0	1	0	0	0	1	3	0	0
W3268	1	78	3	1	7.95072	2		0			1	1	3	2	0	1	0	0	0	2	3	1	0
W4785	1	63	3	1	7.98357	2		1	0		1	1	3	3	0	1	0	0	0	1	3	1	0
W3933	2	79	3	1	8.04928	2		0	0	0	1	0	3	3	0	1	0	1	1	1	1	1	0
W4283	1	79	3	1	8.08214	2		0	0	0	1	1	4	3	1	0	0	1	1	2	1	0	0
W2708	1	59	3	1	8.14784	1	1	0			1	1	3	2	0	0	0	0	0	2	2	0	0
W1347	1	81	3	1	8.1807	2		0			1	0	3	3	0	0	0	0	0	1	2	0	0
W0641	1	59	3	1	8.24641	1	0	0			1	1	3	2	0	1	0	0	0	2	3	1	0
W4503	1	56	3	1	8.24641	1		0	0	0	1	1	4	3	0	1	0	1	1	2	1	0	0
W0544	1	51	3	1	8.37782	1	1	1			1	0	2	3	0	1	0	0	0	1	3	0	0
W0828	1	80	3	1	8.54209	2		1			1	1	3	3	0	0	0	0	0	2	2	0	0
W3027	1	66	2	1	8.67351	2	1	0	0	0	0	1	3	2	0	1	0	0	0	1	3	1	0
W3025	1	68	3	1	8.70637	2	1	0			0	1	3	0	0	0	0	0	0	1	2	0	0
W4225	1	73	2	1	8.70637	2		0	0	0	1	1	3	2	0	1	0	0	1	2	1	1	0
W5334	1	76	3	1	8.70637	2		0	0		1	1	4	3	0	0	0	0	0	2	2	0	0
W2287	1	59	3	1	8.73922	1		1	0	0	0	0	1	3	0	0	0	0	0	1	2	0	0
W0614	1	66	2	1	8.80493	2	1	1			1	1	3	3	0	1	0	0	1	1	1	0	0
W0119	1	41	3	1	8.87064	1		1			1	1	3	3	0	1	0	0	0	2	3	0	0
W2907	2	52	3	1	8.90349	1	0	0	0	0	1	1	3	3	0	1	0	1	1	2	1	0	0
W2899	2	49	3	1	8.9692	1	0	0	0	0	1	1	3	2	0	0	0	0	0	2	2	0	0
W1407	1	85	3	1	8.9692	2	0	0			1	1	3	3	0	1	0	1	1	2	1	1	0
W1089	1	81	2	1	9.10062	2	1	0			1	1	3	3	0	0	0	0	1	2	1	0	0
W0520	1	66	3	1	9.19918	2	0	1			1	1	3	3	0	0	0	1	0	1	1	0	0
W0671	1	87	3	1	9.29774	2	0	0			1	1	3	3	0	0	0	0	0	2	2	0	0
W4734	2	42	3	1	9.3306	1		1	0	0	1	1	4	3	0	1	0	0	1	2	1	1	0
W0449	2	48	3	1	9.3963	1	1	0			1	1	4	3	0	1	0	1	1	2	1	0	0
W1432	2	48	3	1	9.3963	1		1			1	0	3	3	0	1	0	0	0	1	3	1	0
W0661	2	55	3	1	9.3963	1	1	1			1	1	3	3	0	0	0	0	0	2	2	0	0
W5125	1	74	3	1	9.46201	2		0	1		1	1	3	3	0	1	0	0	0	2	3	0	0
W1320	1	52	3	1	9.56057	1	1	1			1	0	3	3	0	0	0	0	0	1	2	0	0
W6038	1	67	3	1	9.56057	2		1			0	0	3	3	0	1	0	0	0	2	3	1	0
W0635	1	66	2	1	9.59343	2	1	0			0	0	2	0	0	1	0	0	1	1	1	0	0
W4999	1	65	3	1	9.62628	2		0	1		1	1	4	2	0	1	0	1	1	2	1	0	0
W3235	2	64	3	1	9.65914	2	1	1			1	1	4	3	0	1	0	0	0	1	3	0	0
W1564	2	77	2	1	9.82341	2		1			1	0	3	3	0	1	0	1	1	1	1	0	0
W4090	1	65	3	1	9.88912	2		1	0	0	1	1	3	3	0	0	0	0	0	1	2	0	0
W4871	1	69	2	1	10.0205	2		0	0		1	0	4	2	0	0	0	0	0	2	2	0	0
W0647	2	52	3	1	10.0862	1	1	1			1	0	3	1	0	0	0	0	0	2	2	0	0
W2798	1	62	3	1	10.2177	2		0	0	0	1	1	3	3	0	1	0	0	0	2	3	1	0
W2129	1	56	3	1	10.2177	1	0	1			1	1	4	3	0	0	0	0	0	1	2	0	0
W1222	1	63	3	1	10.2505	2	1	1			1	0	3	2	0	0	0	0	0	2	2	0	0
W0011	1	59	2	1	10.2834	1	0	1			1	0	2	3	0	0	0	0	0	2	2	0	0
W3237	1	67	3	1	10.3162	2	0	0	0	0	1	0	4	2	0	1	0	0	0	2	3	1	0
W1277	1	70	2	1	10.3162	2	1	0			1	1	3	2	0	0	0	0	0	1	2	0	0
W3408	1	71	3	1	10.3491	2	1	1			1	1	4	3	0	1	0	0	0	2	3	0	0
W1921	2	48	3	1	10.4148	1	1	0			1	1	3	3	1	0	0	1	1	2	1	0	0
W1710	1	66	3	1	10.4148	2	1	1	0	1	1	0	3	0	0	1	0	0	0	2	3	1	0
W0934	1	61	3	1	10.4805	2		0			1	1	3	3	0	0	0	0	0	2	2	0	0
W1573	1	70	2	1	10.5133	2	1	1			1	0	3	3	0	0	0	0	0	2	2	0	0
W2919	1	57	3	1	10.5791	1	1	0	0	0	1	1	3	3	0	0	0	0	0	1	2	0	0
W1466	2	77	3	1	10.6448	2	1	0			1	1	3	3	0	0	0	0	1	2	1	0	0
W1819	1	48	3	1	10.7433	1	1	1			1	1	3	3	0	0	0	0	0	1	2	0	0
W1702	1	78	3	1	10.809	2		0	0	1	1	1	3	1	0	1	0	0	1	2	1	0	0
W0992	1	60	2	1	10.9405	2		1			1	0	3	1	0	0	0	0	0	2	2	0	0
W2535	1	74	3	1	11.0062	2	1	0	0	0	1	1	3	3	0	1	0	0	0	2	3	1	0
W2135	1	78	2	1	11.1704	2		0	0	0	1	1	3	3	0	1	0	0	0	1	3	0	0
W1436	1	57	3	1	11.2361	1	1	1			1	1	4	3	0	0	0	0	0	2	2	0	0
W0464	2	48	3	1	11.3018	1	1	1			1	0	3	3	1	0	0	1	1	2	1	0	0
W0150	1	71	3	1	11.3018	2	0	1			1	0	3	3	0	0	0	0	0	2	2	0	0
W3357	1	59	3	1	11.4333	1	0	1			1	1	4	3	0	0	0	0	0	2	2	0	0
W0083	1	66	3	1	11.4661	2		1			0	1	3	1	0	1	0	0	1	2	1	1	0
W5003	2	56	3	1	11.4661	1		1	0		1	1	4	2	0	0	0	0	0	2	2	0	0
W3922	2	74	3	1	11.5647	2		0	0	0	1	0	4	3	0	1	0	1	1	2	1	0	0
W1759	2	58	3	0	11.5975	1	0	1			0	0	3	0	0	1	0	0	0	1	3	1	0
W4516	1	59	3	1	11.6632	1		1	0	0	1	1	3	3	0	0	0	0	0	1	2	0	0
W4493	1	62	3	1	11.6632	2		1	1	0	1	1	3	3	0	0	0	0	0	2	2	0	0
W0660	1	69	2	1	11.729	2	1	1			1	0	3	3	0	1	0	1	1	2	1	0	0
W1538	2	61	3	1	11.7947	2		0			1	1	3	1	0	1	0	0	0	1	3	0	0
W0676	1	52	3	1	11.8275	1	0	1			0	1	2	0	0	1	0	0	0	1	3	0	0
W1598	1	67	2	1	11.9589	2		0			1	1	3	3	0	1	0	0	0	1	3	0	0
W1733	1	46	3	0	12.0575	1		0			1	1	3	3	0	1	0	0	0	1	3	1	0
W2662	1	63	3	1	12.1561	2	1	0	1	0	1	1	4	3	0	0	0	0	0	2	2	0	0
W5110	1	71	3	1	12.2875	2		1	0		1	1	4	3	0	1	0	1	1	2	1	0	0
W1074	1	53	3	1	12.386	1	1	0			1	1	3	3	0	0	0	0	0	2	2	0	0
W4533	1	66	3	1	12.4189	2		1	1	0	1	1	3	2	0	0	0	0	0	2	2	0	0
W0091	1	57	3	1	12.4846	1	1	1			0	0	3	0	0	1	0	1	1	2	1	1	0
W2575	2	62	3	1	12.5175	2	1	0	0	0	1	1	4	3	0	0	0	0	0	2	2	0	0
W2986	1	56	3	1	12.616	1		1	0	0	1	0	4	0	0	1	0	0	0	1	3	1	0
W2203	1	74	3	1	12.6817	2	1	1			1	1	3	1	0	1	0	0	0	1	3	0	0
W0069	1	66	3	1	12.7146	2		0			1	0	3	3	0	1	0	1	1	2	1	0	0
W1897	1	70	3	1	12.8131	2	0	1			1	1	3	0	0	1	0	0	1	2	1	1	0
W1052	2	55	3	1	12.8789	1	1	0			1	1	3	3	0	0	0	0	0	2	2	0	0
W2601	1	60	3	1	13.0103	2	1	0	0	0	0	1	4	0	0	0	0	0	0	2	2	0	0
W2238	1	54	3	1	13.3717	1	1	0			0	1	3	0	0	0	0	0	0	2	2	0	0
W0390	1	54	3	1	13.4374	1	0	1			1	1	3	3	0	0	0	0	0	2	2	0	0
W4735	1	78	3	1	13.5688	2		0	0	0	1	1	4	3	0	0	0	0	0	2	2	0	0
W0784	1	75	3	1	13.6016	2		0			1	1	3	1	0	1	0	0	1	1	1	0	0
W4221	1	56	3	1	13.6016	1		1	1	0	0	1	3	0	0	1	0	1	1	2	1	0	0
W0564	1	75	3	1	13.7002	2	1	0			1	1	3	3	0	0	0	0	0	2	2	0	0
W1338	1	74	3	1	13.7331	2		1			1	1	3	3	0	1	0	0	1	2	1	0	0
W0764	2	50	2	1	13.7659	1	0	1			1	1	3	3	0	1	0	0	0	1	3	0	0
W0846	1	75	2	1	13.8645	2	0	0			1	0	1	1	0	1	0	0	0	1	3	0	0
W2549	1	52	3	1	13.8973	1		1			1	1	4	3	0	0	0	0	0	2	2	0	0
W2347	1	60	3	1	13.9302	2		1	0	0	0	0	1	3	0	0	0	0	0	1	2	0	0
W2789	2	44	2	1	13.963	1	0	1			1	1	4	3	0	0	0	0	0	1	2	0	0
W1612	1	45	3	1	14.1273	1	1	1			1	1	3	2	0	0	0	0	0	2	2	0	0
W1321	1	54	3	1	14.193	1	1	1			1	0	3	1	0	1	0	1	1	2	1	1	0
W0039	1	56	3	1	14.193	1	1	1			1	0	3	3	0	0	0	0	0	1	2	0	0
W1266	1	47	3	1	14.5544	1	0	1			1	1	3	3	0	0	0	0	0	2	2	0	0
W3021	1	31	3	1	14.7187	1	1	1			1	0	3	0	0	1	0	1	1	1	1	1	0
W2463	1	70	2	1	14.7515	2		0	0	0	0	1	4	0	0	1	0	0	0	2	3	0	0
W1130	1	57	3	1	15.2772	1		1			1	1	3	1	0	0	0	0	0	2	2	0	0
W0771	1	66	3	1	15.2772	2	1	1			1	1	3	3	0	0	0	0	1	2	1	0	0
W5096	1	78	2	1	15.3429	2		0	0		0	0	1	0	0	0	0	0	1	1	1	0	0
W1700	1	57	3	1	15.3429	1		1	0	1	1	1	3	1	0	0	0	0	0	2	2	0	0
W1010	1	50	2	1	15.5072	1	1	1			1	1	3	2	0	1	0	0	1	1	1	1	0
W1002	1	56	3	1	15.5729	1		1			1	1	3	3	0	1	0	0	0	2	3	0	0
W1416	1	61	2	1	15.6715	2	1	0			1	1	3	3	0	1	0	0	0	1	3	1	0
W3234	2	59	3	1	15.77	1	1	0			1	1	3	3	0	0	0	0	0	1	2	0	0
W1166	1	57	2	1	15.9343	1	1	1			1	1	3	3	0	1	0	0	0	1	3	1	0
W2794	1	52	2	1	16	1		0	0	0	0	0	2	1	0	0	0	0	0	1	2	0	0
W0114	2	72	3	1	16.1643	2		0			0	0	3	0	0	0	0	0	1	1	1	0	0
W2051	1	74	3	1	16.3285	2	0	1		1	0	1	3	0	0	0	0	0	0	2	2	0	0
W4534	1	79	2	1	16.5257	2		0	0	0	1	1	3	2	0	0	0	0	0	2	2	0	0
W2225	1	59	3	1	16.5257	1	1	0			1	1	4	3	0	0	0	1	1	1	1	0	0
W0462	1	71	2	1	16.6899	2	1	0			0	0	3	1	0	1	0	1	1	2	1	0	0
W1808	1	43	3	1	16.7885	1	0	1			1	1	3	3	0	0	0	0	0	2	2	0	0
W1318	2	65	3	1	16.8542	2		0			1	1	3	3	0	0	0	0	0	2	2	0	0
W0539	2	39	3	1	16.9199	1	1	1			1	1	3	3	0	0	0	0	0	1	2	0	0
W2943	1	49	2	1	16.9528	1	1	1	0	0	1	1	4	2	0	0	0	0	0	2	2	0	0
W2740	2	51	3	1	17.1499	1	1	0	0	0	1	1	4	3	0	1	0	0	0	2	3	1	0
W2179	2	61	3	1	17.2156	2	1	0			1	0	3	2	0	0	0	0	0	1	2	0	0
W0350	2	68	2	1	17.2156	2		1			1	0	3	1	0	0	0	0	0	2	2	0	0
W2247	2	45	2	1	17.2485	1	0	0			1	1	3	0	0	0	0	0	0	2	2	0	0
W2032	1	84	3	1	17.2813	2	1	0	0	1	1	0	3	1	0	1	0	0	0	2	3	0	0
W1259	2	76	3	1	17.2813	2	1	0			1	0	2	3	0	0	0	0	0	1	2	0	0
W4029	2	59	3	1	17.2813	1		1	0	0	0	1	3	2	0	0	0	0	0	2	2	0	0
W3066	1	63	2	1	17.3799	2		1	0	0	1	1	4	3	0	1	0	0	0	1	3	0	0
W2089	1	73	3	1	17.5441	2	1	1	0	1	1	1	4	3	0	1	0	0	0	2	3	0	0
W0542	2	75	2	1	17.577	2	1	0			0	0	3	1	0	1	0	0	1	2	1	0	0
W0952	1	74	2	1	17.6756	2		0			1	1	3	3	0	1	0	1	1	1	1	0	0
W1536	1	68	3	1	17.7413	2	0	1			1	0	3	3	0	0	0	0	0	1	2	0	0
W0702	2	62	3	1	17.7413	2	1	1			1	1	3	2	0	0	0	0	0	1	2	0	0
W4513	2	73	3	1	17.8727	2		0	1	0	1	1	4	2	0	0	0	0	0	1	2	0	0
W0936	1	79	3	1	17.9713	2	0	0			1	1	3	3	0	1	0	1	1	2	1	0	0
W2953	1	62	3	1	18.1027	2	0	0	0	0	1	0	3	2	0	1	0	0	0	1	3	0	0
W2027	1	37	3	1	18.1027	1		1	0	1	1	1	3	3	0	0	0	1	1	2	1	0	0
W5230	1	63	2	1	18.2341	2		1	0		0	1	3	2	0	1	0	0	1	1	1	0	0
W0615	1	70	2	1	18.3984	2	1	0			1	1	3	3	0	1	0	0	0	1	3	1	0
W0164	2	59	3	1	18.4641	1		0			1	1	3	2	0	0	0	0	0	1	2	0	0
W2959	1	52	3	1	18.4969	1		1	0	0	1	0	4	3	0	1	0	0	0	2	3	0	0
W1421	1	47	3	1	18.5298	1	1	1			1	1	3	3	0	1	0	0	0	1	3	0	0
W0481	1	71	2	1	18.6283	2	1	0			1	0	3	0	0	0	0	0	0	2	2	0	0
W0927	2	51	3	1	18.6612	1	1	0			1	1	3	3	0	1	0	0	0	2	3	1	0
W1838	1	63	2	1	18.6612	2	1	1			1	0	3	3	0	0	0	0	0	2	2	0	0
W3122	1	49	3	1	18.8255	1		1	0	0	1	1	3	2	0	1	0	1	1	1	1	1	0
W0908	1	51	2	1	18.8583	1		1			1	1	3	1	0	1	0	0	0	2	3	1	0
W1388	2	79	3	1	18.9569	2	1	0			1	1	3	2	0	0	0	0	0	1	2	0	0
W4521	1	60	3	1	19.0226	2		1	0	0	1	1	4	3	0	0	0	0	0	1	2	0	0
W0891	1	64	3	1	19.154	2	1	1			1	1	3	1	0	0	0	0	0	2	2	0	0
W0574	1	58	3	1	19.2197	1	1	1			1	1	3	3	0	1	0	1	1	1	1	0	0
W4050	1	44	2	1	19.2854	1		0	0	0	0	1	4	3	0	0	0	0	0	1	2	0	0
W0675	1	76	2	1	19.4168	2	1	1			1	0	3	1	0	0	0	0	0	2	2	0	0
W1718	1	76	2	1	19.5811	2	0	1	0	1	1	0	3	2	0	1	0	0	0	2	3	0	0
W0703	1	54	3	1	19.7125	1	1	1			1	1	3	3	0	0	0	0	0	1	2	0	0
W0689	1	77	2	1	19.7454	2		0			0	0	2	0	0	1	0	0	0	2	3	1	0
W3244	1	59	3	1	20.2382	1	0	1			0	1	4	0	0	1	0	1	1	1	1	0	0
W4771	1	57	2	1	20.271	1		1	0		1	1	3	3	0	1	0	0	0	2	3	1	0
W1391	2	77	3	1	20.4025	2		0			1	1	3	0	0	1	0	0	0	1	3	1	0
W0191	1	66	3	1	20.4025	2		1			0	0	3	3	0	0	0	0	0	2	2	0	0
W4271	1	53	3	1	20.501	1		0	0	0	1	1	4	2	0	0	0	0	0	1	2	0	0
W2891	1	69	3	1	20.5996	2	0	1	0	0	1	1	4	2	0	1	0	0	0	2	3	0	0
W3023	1	47	3	1	20.7639	1		1	0	0	1	1	4	3	0	1	0	1	1	2	1	0	0
W0652	1	70	3	1	20.7967	2	1	0			1	0	3	2	0	1	0	0	0	2	3	0	0
W1805	1	63	2	1	20.9938	2	1	1			1	1	3	3	0	1	0	1	1	2	1	0	0
W1872	2	54	3	1	21.1581	1	0	1			1	1	3	3	0	0	0	0	0	2	2	0	0
W1859	1	57	3	1	21.191	1	1	0			1	1	2	3	0	1	0	0	0	2	3	1	0
W1440	1	59	2	1	21.191	1	1	1			1	1	3	3	0	0	0	0	0	2	2	0	0
W0679	1	80	3	1	21.2238	2	1	0			1	1	3	1	0	0	0	0	0	1	2	0	0
W0514	1	56	3	1	21.3224	1	0	1			1	1	3	2	0	1	0	1	1	1	1	1	0
W3212	1	65	3	1	21.3881	2	1	1			1	1	3	2	0	1	0	0	0	2	3	1	0
W0206	1	38	3	1	21.3881	1		1			1	1	3	3	0	1	0	0	1	1	1	1	0
W3766	1	61	3	1	21.5195	2		1			1	0	4	0	0	0	0	0	0	2	2	0	0
W2626	1	59	3	1	21.5852	1		1	1	0	1	1	4	2	1	0	1	0	1	2	1	0	0
W1036	1	77	3	1	21.7495	2	1	1			1	1	3	3	0	0	0	0	0	1	2	0	0
W1571	1	66	3	1	22.1109	2		1			1	1	3	2	0	1	0	1	1	2	1	0	0
W1090	1	56	3	1	22.1437	1	0	0			1	0	3	1	0	0	0	0	0	2	2	0	0
W3320	2	50	3	1	22.1766	1	1	0	0	0	1	1	4	3	0	1	0	0	0	2	3	0	0
W4497	1	48	3	1	22.1766	1		1	0	0	1	1	3	3	0	0	0	0	0	1	2	0	0
W2429	1	56	3	1	22.4394	1	0	0			1	0	4	3	0	1	0	0	0	2	3	1	0
W1059	1	70	3	1	22.538	2	1	1			1	1	3	1	0	0	0	0	0	1	2	0	0
W4105	1	87	3	1	22.6037	2		0	0	0	1	1	4	3	0	1	0	1	1	2	1	0	0
W0640	2	73	3	1	22.6037	2	1	1			0	1	3	3	0	1	0	0	0	1	3	1	0
W3070	1	31	3	1	22.8337	1	1	1			1	1	4	2	0	0	0	0	0	1	2	0	0
W1014	1	54	3	1	22.9979	1		1			1	1	3	3	0	0	0	0	1	1	1	0	0
W4237	1	59	3	1	22.9979	1		1	0	0	1	1	4	3	0	0	0	0	0	2	2	0	0
W1307	1	72	3	1	23.0308	2	1	0			1	1	3	1	0	0	0	0	0	1	2	0	0
W0627	2	47	3	1	23.1622	1	0	0			1	1	4	1	0	0	0	0	0	2	2	0	0
W4780	1	59	3	1	23.1622	1		0	0		1	1	3	3	0	0	0	0	0	1	2	0	0
W4240	1	65	3	1	23.1951	2		0	0	0	1	1	3	3	1	0	0	1	1	2	1	0	0
W2205	1	62	3	1	23.2279	2	1	1			1	1	4	3	0	1	0	0	0	2	3	1	0
W2166	1	57	3	1	23.4579	1	1	1	0	0	1	1	3	2	0	0	0	0	0	2	2	0	0
W0782	1	53	2	1	23.6879	1	0	1			1	0	3	3	0	0	0	0	0	1	2	0	0
W0941	1	64	3	1	23.885	2		1			1	1	3	3	0	0	0	0	0	2	2	0	0
W2322	1	71	3	0	23.9179	2	1	0	0	0	1	0	3	0	0	0	0	0	0	2	2	0	0
W0633	1	67	2	1	23.9179	2	1	1			1	0	3	2	0	0	0	0	0	1	2	0	0
W2052	1	40	3	0	23.9179	1		1	0	1	1	1	3	3	1	0	0	1	1	2	1	0	0
W2262	2	49	3	1	24.0164	1	0	1			1	1	3	3	0	0	0	0	0	1	2	0	0
W2109	2	70	3	1	24.1807	2	0	0	0	1	1	1	4	2	0	0	0	0	0	1	2	0	0
W4566	2	55	3	1	24.3778	1		1	0	0	1	1	3	2	0	1	0	0	0	2	3	1	0
W0218	1	73	3	1	24.4764	2		1			1	0	3	0	0	1	0	0	0	2	3	0	0
W0217	1	61	3	1	24.5092	2		0			1	1	3	3	0	1	0	0	1	2	1	1	0
W0163	1	65	2	1	24.7721	2		1			1	0	3	3	0	0	0	0	0	2	2	0	0
W4129	1	72	3	1	24.8049	2		0	0	0	0	1	4	0	0	1	0	0	1	2	1	0	0
W2795	1	60	3	1	24.8378	2	1	0	0	0	1	1	4	2	0	0	0	1	1	2	1	0	0
W2531	1	66	3	1	25.0349	2	1	0			0	0	2	1	0	1	0	0	0	1	3	1	0
W3259	1	60	3	1	25.0349	2		0			0	1	4	0	0	0	0	0	0	1	2	0	0
W1243	1	79	3	1	25.3634	2	1	0			1	0	3	2	0	1	0	0	0	2	3	0	0
W1314	1	54	3	1	25.4292	1		0			1	1	3	3	0	0	0	0	0	1	2	0	0
W1424	2	69	3	1	25.5606	2	1	1			1	1	3	2	0	0	0	0	0	2	2	0	0
W4131	1	72	3	1	25.6591	2		1	0	0	1	1	3	3	0	0	0	0	0	2	2	0	0
W4765	2	78	3	1	26.6448	2		1	0		0	1	4	2	0	1	0	0	1	1	1	0	0
W1528	2	67	3	1	26.6776	2	0	0			1	1	3	3	0	0	0	0	0	2	2	0	0
W4893	1	64	3	1	26.8419	2		0	1		1	0	3	3	0	0	0	0	0	2	2	0	0
W1893	2	54	3	1	26.8419	1	1	1			1	1	3	2	0	0	0	0	0	2	2	0	0
W0638	1	73	3	1	26.8747	2	1	0			1	0	2	1	0	1	0	0	1	1	1	0	0
W0415	2	64	2	1	26.9076	2	0	1			1	1	3	2	0	1	0	0	1	1	1	0	0
W0110	1	58	3	1	27.0062	1		0			1	1	3	3	0	0	0	0	0	2	2	0	0
W2194	1	55	3	1	27.1047	1	1	1	0	0	1	1	4	3	0	0	0	0	0	1	2	0	0
W4761	1	53	3	1	27.3676	1		1	0		1	1	3	2	0	0	0	0	0	1	2	0	0
W2091	2	68	3	1	27.4333	2	1	1	0	1	1	1	4	3	0	1	0	0	0	2	3	1	0
W1309	1	57	3	1	27.5647	1	1	1			1	0	3	1	0	0	0	0	0	2	2	0	0
W1447	1	56	3	1	27.6304	1		1			1	1	4	0	0	1	0	0	0	1	3	1	0
W0776	1	58	3	1	27.6632	1	0	1			1	0	3	3	0	0	0	0	0	2	2	0	0
W4790	1	73	3	1	27.7618	2		0	0		1	1	3	2	0	0	0	0	0	2	2	0	0
W1961	1	69	3	1	28.0903	2	0	1			1	1	3	3	0	1	0	0	1	2	1	1	0
W2232	1	43	3	1	28.5503	1	1	1			1	0	3	3	0	0	0	0	0	1	2	0	0
W2731	1	75	3	1	28.5832	2		1			1	1	3	3	0	1	0	0	0	1	3	1	0
W0487	1	58	3	1	28.6817	1	1	1			1	0	2	0	0	0	0	0	0	1	2	0	0
W4995	1	59	3	1	28.7146	1		1	0		1	1	4	2	0	0	0	0	1	2	1	0	0
W3262	1	64	3	1	28.9774	2	1	1			1	1	4	3	0	1	0	0	0	1	3	1	0
W1032	1	63	2	1	29.1088	2	1	0			0	0	3	0	0	1	0	0	0	2	3	1	0
W1379	1	52	3	1	29.306	1	0	1			1	1	3	3	0	0	0	0	0	2	2	0	0
W2125	1	56	3	1	29.3388	1	0	1	0	0	1	1	3	3	0	1	0	1	1	2	1	0	0
W1190	1	56	3	1	29.4374	1		1			1	1	3	3	0	0	0	0	0	1	2	0	0
W0374	1	42	3	1	29.6016	1	1	1			1	0	2	1	0	0	0	0	0	1	2	0	0
W2971	2	48	3	1	29.7659	1		1	0	0	1	1	3	2	0	0	0	0	0	2	2	0	0
W1431	1	56	2	1	29.8316	1		1			1	1	3	1	1	0	0	1	1	2	1	0	0
W2149	1	42	3	1	29.8316	1	1	1			1	1	4	3	0	1	0	0	0	1	3	1	0
W1399	1	54	3	1	29.8973	1	1	1			1	1	3	3	0	0	0	0	0	1	2	0	0
W0792	1	70	3	1	30.4559	2		1			1	1	3	3	0	0	0	0	0	2	2	0	0
W2928	2	60	3	1	30.653	2	0	0	0	0	1	1	4	3	0	1	0	0	1	1	1	0	0
W0873	1	87	3	1	30.7515	2		0			1	1	3	2	0	0	0	1	1	1	1	0	0
W1127	1	71	2	1	31.2115	2	0	0			1	0	2	1	0	1	0	0	0	2	3	1	0
W5608	1	58	3	1	31.2115	1		1	0		1	1	3	3	0	1	0	0	0	1	3	0	0
W1591	1	35	3	1	31.3758	1	1	1			1	1	3	2	0	1	0	0	0	2	3	0	0
W2437	1	60	3	1	31.5072	2		1			1	0	4	3	0	1	0	0	0	2	3	1	0
W4530	1	86	3	1	31.9343	2		0	0	0	1	1	4	3	0	1	0	0	0	1	3	1	0
W2146	1	72	3	1	32	2	1	1			1	1	3	3	0	0	0	0	0	1	2	0	0
W3173	2	69	3	1	32.5914	2		0		0	1	1	4	2	0	0	0	0	0	1	2	0	0
W3077	2	53	3	1	33.117	1		1	0	0	1	1	4	3	0	0	0	0	0	1	2	0	0
W3161	1	53	3	1	33.2813	1		1			1	1	4	3	0	1	0	0	0	1	3	1	0
W4224	2	65	3	1	33.347	2		0	0	0	1	1	4	3	0	0	0	0	0	2	2	0	0
W4510	1	61	3	1	33.4127	2		1	0	0	1	1	3	2	0	0	0	0	0	1	2	0	0
W4743	1	64	3	1	33.5113	2		1	0		0	0	4	0	0	0	0	0	0	2	2	0	0
W1028	1	44	3	1	33.6099	1	1	1			1	0	3	0	0	0	0	0	0	1	2	0	0
W2143	2	70	3	1	33.9055	2		1			1	1	4	2	0	1	0	0	0	1	3	1	0
W0766	1	64	3	1	34.0041	2		1			1	0	3	3	0	0	0	0	0	2	2	0	0
W4172	2	60	3	1	34.0698	2		1	0	0	1	1	4	3	0	0	0	1	1	2	1	0	0
W2968	1	48	3	1	34.3655	1		0	1	0	1	1	3	2	0	0	0	0	0	1	2	0	0
W1413	2	66	3	1	34.4641	2	1	0			1	1	3	3	0	1	0	0	0	1	3	1	0
W0488	1	71	3	1	34.5955	2	1	0			1	1	3	1	0	1	0	0	0	2	3	1	0
W0378	1	73	3	0	35.0554	2	1	0			1	1	2	1	0	0	0	0	1	1	1	0	0
W4004	1	75	2	1	35.154	2		0	0	0	0	1	3	2	0	0	0	0	0	2	2	0	0
W1265	1	47	3	1	35.154	1	1	1			1	0	3	3	0	0	0	0	0	1	2	0	0
W0720	1	60	2	1	35.3511	2	1	1			1	1	3	1	0	1	0	0	0	1	3	1	0
W0479	1	55	2	1	35.5483	1	1	0			0	0	3	0	0	0	0	0	0	2	2	0	0
W0121	1	76	3	1	35.9425	2	0	0			1	1	3	3	0	1	0	0	0	1	3	0	0
W0042	1	55	3	0	35.9754	1		0			1	1	3	1	0	0	0	0	0	2	2	0	0
W5327	1	53	2	1	36.0739	1		1	0		0	1	3	1	0	0	0	0	0	1	2	0	0
W1022	1	76	2	1	36.1396	2		0			1	0	3	1	0	1	0	0	0	1	3	0	0
W2700	1	85	3	1	36.1725	2		0	0	0	1	0	3	1	0	1	0	1	1	1	1	0	0
W3243	1	60	3	1	36.2382	2	1	0	0	0	1	1	4	3	0	0	0	0	0	2	2	0	0
W1438	1	51	3	1	36.3039	1		0			1	0	2	3	0	0	0	0	0	2	2	0	0
W4779	1	67	3	0	36.4353	2		1	0		1	0	3	0	0	0	0	1	1	2	1	0	0
W0154	2	58	2	1	36.4353	1		1			1	0	3	1	0	0	0	0	0	1	2	0	0
W0879	1	56	2	1	36.7967	1	1	0			1	0	3	2	0	0	0	0	0	1	2	0	0
W2590	1	80	2	1	37.3881	2	1	0			0	0	3	2	0	1	0	0	0	2	3	0	0
W3301	2	49	3	1	37.3881	1	0	0			1	1	4	3	1	0	0	1	1	1	1	0	0
W1187	1	78	3	1	37.4209	2	0	0			1	1	3	2	0	1	0	0	0	1	3	0	0
W1179	1	61	2	1	37.6181	2	1	1			1	1	3	3	0	1	0	0	0	1	3	1	0
W4514	2	71	3	1	37.6838	2		1	1	0	1	1	4	2	0	0	0	1	1	2	1	0	0
W2416	1	63	2	1	37.8152	2		1			1	0	3	3	0	1	0	1	1	2	1	1	0
W0876	1	77	2	1	37.8809	2		0			1	1	3	1	0	0	0	0	0	1	2	0	0
W5610	1	72	3	1	37.9466	2		0	1		1	1	4	3	0	1	0	0	1	2	1	1	0
W2948	1	61	3	1	38.5051	2		1	0	0	1	1	4	3	0	1	0	1	1	2	1	1	0
W3293	1	66	3	1	38.6366	2		1			1	1	4	3	0	0	0	0	0	1	2	0	0
W3360	1	35	3	1	38.7023	1	1	0			0	0	1	0	0	1	0	0	0	1	3	1	0
W0910	1	64	3	1	38.768	2	1	1			1	1	3	1	0	0	0	0	1	2	1	0	0
W0893	1	45	3	1	39.2936	1		0			1	1	3	3	0	0	0	0	0	2	2	0	0
W2295	1	58	3	1	39.4908	1	0	1			0	1	3	3	0	0	0	0	0	1	2	0	0
W2892	1	49	3	1	39.655	1	1	1	0	0	1	1	3	1	0	0	0	1	1	1	1	0	0
W5017	1	69	3	1	40.0164	2		1	0		1	1	3	3	0	1	0	0	0	2	3	1	0
W2199	2	43	3	1	40.0493	1		1	0	0	1	1	3	2	0	0	0	0	0	1	2	0	0
W2330	2	57	3	1	40.6735	1		1	0	0	1	0	4	3	0	1	0	0	0	2	3	0	0
W0046	1	78	3	1	40.9035	2	0	0			1	0	3	1	0	1	0	0	0	1	3	0	0
W5021	1	66	2	1	41.0021	2		0	0		1	1	3	1	0	1	0	0	1	1	1	0	0
W4532	1	60	3	1	41.1663	2		1	1	0	1	1	4	2	0	0	0	0	0	2	2	0	0
W2088	2	44	3	1	41.5606	1	0	1	1	1	1	1	4	3	0	1	0	0	1	1	1	0	0
W1173	2	73	2	1	41.692	2	1	0			0	0	1	0	0	0	0	0	1	1	1	0	0
W4302	2	67	3	0	41.7248	2		1	0	0	1	1	3	2	0	0	0	0	0	2	2	0	0
W3266	1	50	3	1	41.9877	1		1	0	0	1	1	3	3	0	0	0	0	0	1	2	0	0
W3330	2	62	3	1	42.0205	2	1	1			1	1	4	2	0	0	0	0	0	2	2	0	0
W0440	2	60	3	1	42.0534	2	0	0			0	0	1	0	0	0	0	0	0	1	2	0	0
W2435	1	56	3	1	42.2834	1		1			1	1	4	3	0	0	0	0	0	1	2	0	0
W0566	1	50	3	0	42.4805	1		1			1	1	3	2	0	0	0	0	0	2	2	0	0
W2310	1	64	3	1	42.9405	2		1	0	0	1	1	4	3	0	0	0	0	0	2	2	0	0
W3197	1	78	3	1	43.2033	2		1	0	0	1	0	3	3	0	1	0	1	1	2	1	1	0
W0480	1	56	2	1	43.4004	1	1	0			1	1	3	3	0	1	0	0	1	1	1	0	0
W4507	1	88	3	1	43.5647	2		0	0	0	1	1	3	2	0	0	0	0	0	2	2	0	0
W0914	1	71	3	1	43.6632	2	1	1			1	1	3	3	0	1	0	0	0	2	3	0	0
W1107	1	54	3	1	43.8604	1		1			1	1	3	1	0	0	0	0	0	2	2	0	0
W2635	1	50	3	1	43.8604	1	1	1			1	1	3	3	0	0	0	0	0	1	2	0	0
W1158	1	71	2	1	43.9589	2	1	0			0	0	3	0	0	0	0	0	0	1	2	0	0
W1019	2	39	2	1	44.1232	1	0	0			1	1	3	3	0	1	0	1	1	1	1	1	0
W1255	1	74	2	1	44.1561	2	0	0			1	0	2	1	0	1	0	0	0	2	3	1	0
W1649	1	88	3	1	44.3532	2	0	0			1	1	3	1	0	0	0	0	0	2	2	0	0
W2721	1	63	3	1	44.5503	2	1	0	1	0	1	1	3	3	0	1	0	1	1	1	1	0	0
W1340	1	62	2	1	44.7146	2		0			1	1	2	0	0	1	0	0	1	1	1	1	0
W0979	1	29	2	1	45.306	1		1			1	1	3	0	0	0	0	0	0	2	2	0	0
W2741	1	66	2	1	45.4374	2	1	0			1	1	3	3	0	0	0	0	0	2	2	0	0
W1954	1	80	2	1	45.6674	2	1	1			1	0	3	3	0	1	0	0	0	1	3	0	0
W2804	2	66	3	1	45.7659	2	1	1	0	0	1	1	3	3	0	0	0	0	0	2	2	0	0
W1757	1	69	3	0	46.7187	2		0			1	1	3	3	0	0	0	0	0	2	2	0	0
W5330	1	74	2	1	46.8501	2		0	0		0	0	2	2	0	1	0	0	1	1	1	0	0
W2318	2	35	3	1	47.2115	1		1	0	0	0	1	4	1	0	0	0	0	0	1	2	0	0
W1207	2	49	3	1	48	1	0	0			1	0	2	1	0	1	0	1	1	1	1	1	0
W1968	1	51	2	1	48.3614	1	0	0	0	1	1	1	3	1	0	1	0	0	0	2	3	1	0
W1246	1	75	3	1	48.46	2	0	0			1	1	3	3	0	1	0	0	1	2	1	0	0
W5295	1	64	2	1	48.5585	2		1	1		1	0	3	3	0	1	0	0	0	2	3	1	0
W0866	1	51	2	1	48.6571	1		0			1	1	3	0	0	0	0	0	0	1	2	0	0
W2504	1	59	3	1	49.117	1	1	1			1	1	4	3	0	1	0	0	0	1	3	1	0
W1561	2	48	2	0	49.3142	1	1	0			0	0	1	0	0	1	0	0	0	1	3	0	0
W4459	1	67	3	1	49.4456	2		0	0	0	0	0	3	2	0	1	0	0	1	2	1	0	0
W5329	2	53	3	0	49.6756	1		1	0		0	1	2	0	0	0	0	0	0	1	2	0	0
W1100	1	90	3	1	49.9384	2	0	0			0	0	2	0	0	1	0	0	1	2	1	0	0
W1831	2	77	2	1	49.9713	2	0	0			1	0	1	3	0	1	0	0	0	2	3	0	0
W1349	1	77	2	1	50.5626	2	0	1			1	0	2	3	0	1	0	0	1	2	1	0	0
W4747	2	48	3	1	51.4497	1		1	0		0	1	4	3	0	1	0	0	0	1	3	1	0
W1767	1	62	3	1	51.8439	2		0			1	1	3	1	0	0	0	0	0	1	2		0
W3125	1	68	3	1	51.8439	2	1	0	0	0	1	1	3	2	0	0	0	0	0	1	2	0	0
W2890	1	58	3	1	52.1396	1		0	0	0	1	1	4	3	0	1	0	0	0	2	3	1	0
W1236	2	78	2	1	52.271	2	1	0			1	0	3	3	0	0	0	0	0	2	2	0	0
W2422	1	55	3	1	52.271	1		1			1	1	4	3	0	0	0	0	0	1	2	0	0
W2235	1	67	3	1	52.4682	2		0			1	1	3	3	0	0	0	1	1	2	1	0	0
W0842	1	58	3	1	52.501	1	1	1			1	1	3	1	0	1	0	0	1	1	1	0	0
W2296	1	63	3	0	52.8953	2	0	1			0	1	3	3	0	0	0	0	0	2	2	0	0
W0132	1	68	2	1	53.3881	2		1			1	0	3	1	0	0	0	0	0	2	2	0	0
W3132	1	43	2	1	53.6181	1		1	0	0	1	1	4	3	0	0	0	0	0	1	2	0	0
W5124	2	73	3	0	54.6037	2		0	0		1	1	3	2	0	0	0	0	0	2	2	0	0
W1040	1	81	3	0	54.6694	2	1	0			1	0	3	0	0	1	0	0	0	2	3	0	0
W4033	1	65	3	0	54.8337	2		1	0	0	1	1	4	3	0	1	0	0	0	2	3	1	0
W2960	2	47	3	1	55.3265	1	1	1	0	0	1	1	4	2	1	0	0	1	1	1	1	0	0
W0887	2	33	3	1	55.3922	1		1			1	1	4	1	0	0	0	0	0	2	2	0	0
W3964	1	57	3	0	55.9179	1		1	0	0	1	1	4	0	0	0	0	0	0	1	2	0	0
W1928	1	47	3	1	56.3778	1	1	0			1	0	3	3	0	1	0	1	1	1	1	0	0
W4805	2	50	3	0	58.4476	1		1	0		1	0	3	3	0	1	0	0	0	2	3	1	0
W0170	1	45	3	1	58.5462	1	1	1			1	0	3	3	0	1	0	1	1	2	1	1	0
W3143	1	80	2	1	59.5647	2		0	0	0	0	0	3	1	0	0	0	0	0	2	2	0	0
W3200	1	62	3	1	59.9261	2	1	0	1	0	1	1	3	0	0	0	0	0	0	1	2	0	0
W2879	1	81	2	1	60.1561	2		0	0	0	0	0	3	0	0	1	0	0	1	2	1	0	1
W5066	1	54	2	0	60.5503	1		1	0		1	1	3	1	0	0	0	0	1	2	1	0	1
W0643	1	73	2	1	60.846	2	1	1			0	1	3	1	0	0	0	0	0	2	2	0	1
W2189	1	73	2	1	61.1745	2		1	0	0	0	0	3	0	0	0	0	0	0	2	2	0	1
W0735	1	59	2	0	61.3388	1	1	1			1	1	3	1	0	1	0	0	1	1	1	0	1
W0111	1	59	2	1	61.7659	1	1	1			1	0	3	1	0	0	0	0	0	1	2	0	1
W1131	1	57	2	1	62.2587	1	1	1			0	0	3	0	0	0	0	0	0	2	2	0	1
W0591	1	79	3	1	63.6057	2	1	0			0	0	2	0	0	1	0	0	0	1	3	0	1
W0624	1	35	3	1	63.9343	1	1	1			0	0	3	0	0	1	0	1	1	1	1	0	1
W4998	1	61	3	0	63.9671	2		0	0		1	1	3	1	0	1	0	0	1	1	1	1	1
W1946	1	48	3	1	64.1971	1		0			1	1	3	2	0	0	0	0	0	2	2	0	1
W4490	2	50	3	1	64.2628	1		1	1	0	1	1	3	3	0	0	0	0	0	2	2	0	1
W1378	1	53	3	1	64.3285	1		1			1	1	3	2	0	0	0	1	1	2	1	0	1
W1192	2	35	3	1	64.3614	1	0	1			1	1	3	3	0	0	0	0	0	2	2	0	1
W0578	2	53	3	0	64.5914	1	1	1			1	1	3	1	0	0	0	0	0	1	2	0	1
W3350	1	55	3	0	65.0842	1	1	1			0	0	2	3	0	0	0	0	0	1	2	0	1
W5293	1	44	2	0	65.117	1		1	0		0	1	3	0	0	0	0	0	0	2	2	0	1
W0922	1	53	2	1	65.1828	1		1			1	0	4	1	0	0	0	0	0	2	2	0	1
W0489	1	48	2	1	65.7084	1	1	0			1	0	3	1	0	0	0	0	0	2	2	0	1
W2718	1	65	3	1	65.807	2		1	0	0	1	0	3	3	0	0	0	0	0	2	2	0	1
W0916	1	29	3	0	66.037	1		1			1	1	3	2	0	0	0	0	1	2	1	0	1
W3280	1	63	3	0	66.1027	2		1	1	0	1	1	4	2	0	0	0	0	1	2	1	0	1
W3260	2	60	3	0	66.2341	2	1	1			1	0	2	2	0	0	0	0	0	1	2	0	1
W3314	1	63	3	0	66.2669	2		1	0	0	1	1	3	3	0	1	0	0	0	2	3	1	1
W2503	1	65	3	1	67.3511	2	1	0			1	1	4	3	0	1	0	0	1	2	1	0	1
W0951	2	55	3	1	67.7125	1		1			0	0	3	0	0	0	0	0	0	2	2	0	1
W3180	1	69	3	0	67.8768	2		0	0	0	0	0	4	3	0	0	0	1	1	2	1	0	1
W2142	1	70	3	1	68.0082	2		1			1	1	4	3	0	1	0	0	0	1	3	1	1
W2786	2	74	3	1	68.0739	2	1	0	0	0	1	1	3	3	0	1	0	0	0	2	3	0	1
W0833	1	71	3	1	68.501	2		1			1	1	3	1	0	0	0	0	0	1	2	0	1
W2414	1	47	3	1	68.5339	1		1	0	0	1	0	1	2	1	0	0	1	1	1	1	0	1
W3065	1	50	3	0	68.6324	1	1	1			1	1	3	2	0	0	0	0	0	1	2	0	1
W5589	1	60	2	0	68.8296	2		1	0		1	1	3	3	0	0	0	0	0	1	2	0	1
W5591	1	66	3	0	68.8953	2		0	1		1	1	3	2	0	1	0	0	0	2	3	0	1
W5590	1	67	3	0	68.8953	2		0	0		1	1	3	3	0	1	0	0	1	1	1	0	1
W5333	1	52	3	0	68.961	1		1	0		1	1	4	1	0	0	0	0	1	1	1	0	1
W2471	1	81	3	1	69.0595	2		0			1	1	4	3	0	1	0	0	1	1	1	0	1
W3406	1	52	3	0	69.0595	1	1	1			1	0	4	2	0	0	0	0	0	2	2	0	1
W5585	1	61	3	0	69.0924	2		0	1		1	1	3	2	0	1	0	0	0	1	3	0	1
W2992	1	59	3	0	69.0924	1	1	1	0	0	1	1	3	3	0	1	0	0	0	2	3	0	1
W1982	1	79	2	1	69.2895	2	0	0	0	1	1	1	3	3	0	1	0	0	0	2	3	0	1
W0386	2	58	3	1	69.2895	1		1			1	1	3	3	0	0	0	0	0	2	2	0	1
W2723	1	55	3	1	69.6838	1	0	0			1	0	2	0	0	0	0	0	0	2	2	0	1
W4837	1	59	3	0	69.8152	1		1	0		1	1	3	3	0	1	0	0	1	2	1	1	1
W0264	1	57	3	1	70.0452	1	1	0			0	1	3	3	0	1	0	0	1	1	1	0	1
W3300	2	38	3	0	70.1437	1	0	1	0	0	1	1	4	1	0	0	0	0	0	2	2	0	1
W2787	1	65	2	0	71.4251	2	1	0	0	0	1	1	4	3	0	1	0	0	0	2	3	0	1
W1086	2	46	3	0	71.5236	1	1	1			1	1	3	1	0	0	0	0	0	1	2	0	1
W2706	1	53	3	0	71.7207	1	1	0			1	1	3	1	0	1	0	1	1	2	1	1	1
W0930	1	56	3	0	72.115	1		1			1	0	3	3	0	0	0	0	0	2	2	0	1
W2681	2	77	3	0	72.7064	2	0	0			0	0	1	0	0	0	0	0	0	1	2	0	1
W0714	2	41	3	0	72.8378	1	1	0			1	0	2	3	0	1	0	0	0	1	3	1	1
W5018	1	44	3	0	73.0021	1		1	0		1	1	4	3	0	0	0	0	0	2	2	0	1
W0890	1	64	2	1	73.2649	2		1			1	1	3	2	0	0	0	0	0	1	2	0	1
W0088	1	74	3	1	73.4949	2	1	0			0	0	3	3	0	0	0	0	0	2	2	0	1
W0815	1	65	2	1	73.4949	2	1	1			1	0	2	1	0	1	0	1	1	1	1	0	1
W2234	2	80	2	1	73.5934	2	0	1			0	0	3	0	0	0	0	0	0	1	2	0	1
W0080	2	57	3	1	73.9548	1	0	0			0	1	3	0	0	1	0	0	0	2	3	0	1
W2341	2	48	3	1	74.0534	1	1	1			1	0	2	1	0	1	0	1	1	1	1	0	1
W0062	2	68	3	1	74.1191	2	0	1			0	0	3	3	0	1	0	0	1	1	1	0	1
W2591	2	54	3	0	74.4805	1		1	0	0	1	1	4	2	1	0	0	1	1	1	1	0	1
W2474	1	68	3	0	74.8419	2	0	1			1	0	2	1	0	1	0	0	0	1	3	1	1
W1093	1	64	3	1	75.2033	2	1	0			1	0	3	1	0	1	0	1	1	1	1	0	1
W0793	1	60	3	0	75.4333	2	0	0			0	0	2	0	0	1	0	0	0	2	3	1	1
W0733	1	56	3	1	75.729	1	1	1			1	0	3	3	0	0	0	0	0	2	2	0	1
W0762	1	68	2	1	76.0246	2	1	0			1	0	2	1	0	1	0	0	0	1	3	1	1
W1102	1	64	2	1	76.2875	2	1	0			0	0	1	0	0	0	0	0	0	1	2	0	1
W0731	1	69	3	1	77.0103	2		0			1	0	3	3	0	0	0	0	1	1	1	0	1
W2924	2	56	3	0	77.0431	1		1	0	0	1	0	1	1	0	1	0	0	1	1	1	0	1
W0052	1	70	2	1	77.4374	2	1	0			0	0	3	0	0	0	0	0	1	2	1	0	1
W2223	1	53	3	1	77.5359	1		1			1	1	3	1	0	0	0	0	0	2	2	0	1
W1554	1	69	2	1	78.3573	2		0			0	0	1	0	0	0	0	0	1	1	1	0	1
W2217	1	52	2	0	78.883	1	1	0			0	0	1	0	0	1	0	0	0	1	3	1	1
W2204	1	61	2	0	79.0472	2	0	1	0	0	0	0	3	0	0	1	0	0	0	1	3	0	1
W1085	2	70	3	1	79.0801	2		0			1	0	3	2	0	1	0	1	1	2	1	0	1
W5588	1	38	3	0	79.5072	1		1	0		1	1	4	2	1	0	1	0	0	1	1	0	1
W2195	1	49	3	1	79.5072	1		1	0	0	1	1	3	3	1	0	0	1	1	2	1	0	1
W5587	1	55	3	0	79.5729	1		1	0		0	0	4	3	0	0	0	0	0	2	2	0	1
W3960	1	62	2	1	79.6715	2		1	0	0	1	1	4	1	0	0	0	0	0	1	2	0	1
W5332	1	52	3	0	79.8357	1		1	0		0	1	3	3	0	0	0	0	0	1	2	0	1
W5290	1	50	3	0	80.1971	1		1	0		0	1	3	1	0	1	0	0	0	1	3	0	1
W4051	1	68	3	1	80.2957	2		1			1	0	3	3	0	0	0	0	0	2	2	0	1
W2163	1	62	3	1	80.46	2	0	1			1	0	2	1	0	1	0	1	1	1	1	0	1
W2115	1	50	3	0	80.5914	1	1	1			0	0	2	0	0	0	0	1	1	1	1	0	1
W4509	1	52	2	0	80.6899	1		0	0	0	0	0	1	0	0	0	0	0	0	1	2	0	1
W5249	1	55	3	0	80.7885	1		1	0		1	1	3	3	0	1	0	0	1	2	1	1	1
W2108	1	62	3	0	80.8214	2		0	0	1	1	1	3	3	0	0	0	0	0	2	2	0	1
W4501	1	58	3	0	81.4127	1		0	1	0	1	1	3	1	0	1	0	0	0	1	3	1	1
W5091	2	61	3	0	81.4456	2		0	0		0	1	3	1	0	0	0	0	1	2	1	0	1
W0971	1	58	2	1	81.4784	1	1	1			1	1	3	0	0	1	0	0	1	1	1	0	1
W4294	1	60	2	1	81.7084	2		0	1	0	1	0	3	1	0	1	0	0	1	2	1	1	1
W2008	1	51	2	0	81.7084	1	1	0	0	1	1	1	3	1	0	1	0	0	0	1	3	1	1
W1650	1	70	3	0	82.0698	2		1	0	1	1	1	3	0	0	1	0	1	1	2	1	1	1
W4823	1	64	3	0	82.5298	2		1	0		1	0	3	0	0	0	0	0	0	2	2	0	1
W4652	2	66	3	0	82.6612	2		0	0	0	0	0	2	0	0	0	0	0	0	1	2	0	1
W2760	1	56	3	0	82.7269	1	1	1			1	1	4	3	0	0	0	0	0	2	2	0	1
W1758	2	62	2	0	84.7967	2	1	0			0	0	1	0	0	1	0	0	0	1	3	0	1
W0990	1	80	3	1	84.8296	2		0			1	0	3	0	0	0	0	0	0	2	2	0	1
W1755	2	58	2	0	84.9281	1	0	0			0	0	1	0	0	0	0	0	0	1	2	0	1
W1752	2	71	2	0	85.0595	2		0			1	0	2	2	0	0	0	0	0	1	2	0	1
W0730	2	71	3	1	85.1253	2	1	0			1	0	3	0	0	1	0	0	0	2	3	1	1
W4430	1	54	3	0	85.2895	1		1	0	0	1	1	3	1	0	0	0	0	0	1	2	0	1
W2905	1	59	3	1	85.8809	1	1	1	0	0	1	1	3	2	0	0	0	0	0	2	2	0	1
W0404	1	57	3	0	86.0123	1	0	1			1	1	3	1	0	1	0	1	1	1	1	1	1
W1939	1	48	3	1	86.2094	1	1	1			0	1	3	0	0	0	0	0	0	1	2	0	1
W1633	1	51	3	0	86.2423	1	0	1			1	1	2	0	0	0	0	0	0	2	2	0	1
W1239	1	45	3	1	86.2423	1		1			1	1	3	2	0	1	0	0	0	1	3	1	1
W4365	1	52	2	0	86.538	1		0	0	0	0	0	2	0	0	1	0	0	0	1	3	1	1
W1574	1	47	2	0	87.3265	1	1	1			0	1	3	0	0	0	0	0	0	1	2	0	1
W4441	1	72	3	0	87.885	2		0	1	0	1	0	3	1	0	1	0	0	0	2	3	1	1
W2036	1	66	3	1	88.115	2	1	0			1	0	2	3	0	1	0	0	0	1	3	0	1
W4737	1	62	3	0	88.3121	2		1	1	0	0	0	3	0	0	0	0	0	0	2	2	0	1
W4729	1	54	3	0	88.8049	1		1	0	0	1	0	3	2	1	0	1	1	1	1	1	0	1
W0768	1	63	3	1	88.9035	2		1			0	1	3	0	0	1	0	0	1	2	1	1	1
W1204	1	42	3	1	89.0349	1	1	1			1	1	3	2	0	0	0	0	0	1	2	0	1
W3061	1	62	2	1	89.1006	2		0	0	0	0	0	3	1	0	1	0	0	0	2	3	1	1
W2277	1	71	3	1	89.232	2		0		0	1	1	3	0	0	0	0	0	0	1	2	0	1
W3904	1	68	3	1	89.4292	2		0	0	0	1	0	3	2	0	1	0	0	0	1	3	1	1
W4537	1	61	3	0	89.7577	2		1	0	0	1	1	4	3	0	1	0	1	1	2	1	1	1
W4524	1	91	3	1	90.0862	2		0	0	0	1	1	3	1	0	0	0	0	1	2	1	0	1
W1053	1	58	3	1	91.0062	1	1	1			1	0	3	2	0	0	0	1	1	2	1	0	1
W0159	2	21	3	1	91.039	1		0			1	1	3	3	0	1	0	0	1	2	1	0	1
W0685	2	77	2	1	91.1376	2		0			0	0	2	0	0	1	0	0	1	1	1	1	1
W4502	1	57	3	0	91.7947	1		0	1	0	1	0	2	0	0	1	0	0	0	1	3	1	1
W4500	1	52	3	0	91.8932	1		1	1	0	1	1	4	2	1	0	0	1	1	2	1	0	1
W1276	1	40	2	1	91.9261	1	1	1			1	0	3	2	0	1	0	1	1	2	1	1	1
W3018	1	64	3	1	92.2546	2		1	0	0	0	0	3	0	0	0	0	0	0	2	2	0	1
W4495	1	62	3	0	92.3203	2		1	0	0	0	0	3	0	0	0	0	0	0	2	2	0	1
W2165	1	64	3	1	92.4517	2	1	1			1	1	3	1	0	0	0	0	0	1	2	0	1
W2568	2	46	3	0	92.7146	1	1	1			1	1	4	3	0	0	0	0	0	1	2	0	1
W4020	1	67	3	0	92.8131	2	0	0	0	0	1	0	3	2	0	1	0	0	0	2	3	1	1
W4023	2	64	3	0	92.9446	2	1	1	0	0	1	1	4	1	0	0	0	0	0	2	2	0	1
W0746	1	70	3	1	93.5359	2	1	0			1	0	1	0	0	1	0	1	1	1	1	1	1
W1125	1	49	3	0	94.6201	1	1	0			1	0	3	3	0	0	0	0	0	1	2	0	1
W1061	1	66	3	0	95.9343	2	1	1			1	1	3	3	0	1	0	0	1	2	1	0	1
W1027	1	55	3	0	96.4271	1	1	0			1	1	3	1	0	1	0	1	1	2	1	0	1
W1427	1	56	2	1	97.4784	1	1	1			1	1	3	2	0	0	0	0	0	1	2	0	1
W1362	1	78	2	1	98.4641	2	0	1			1	0	2	0	0	1	0	0	0	2	3	1	1
W2260	1	61	3	1	98.9569	2	1	1	0	0	0	1	3	0	0	1	0	1	1	1	1	0	1
W2064	1	59	2	0	99.0883	1	0	0	0	1	1	1	3	1	0	1	0	0	0	2	3	0	1
W3256	1	73	3	0	99.1211	2		0	0	0	0	1	3	0	0	1	0	0	0	2	3	0	1
W1203	1	72	3	0	99.3511	2	1	1			1	1	3	1	0	0	0	0	0	1	2	0	1
W0897	2	53	3	0	99.4168	1		1			0	1	3	0	0	1	0	0	1	2	1	0	1
W3276	1	57	3	0	99.5811	1	0	0	1	0	1	1	4	2	0	1	0	0	0	2	3	1	1
W0750	1	62	3	1	100.37	2	1	1			0	0	1	1	0	1	0	0	1	1	1	0	1
W3213	2	63	3	0	100.435	2		0			0	1	3	0	0	1	0	0	0	1	3	0	1
W1030	2	52	2	0	101.027	1	0	0			0	0	2	0	0	0	0	1	1	1	1	0	1
W3205	2	50	3	0	101.092	1		1	0	0	1	0	3	3	0	0	0	0	0	2	2	0	1
W1006	1	71	3	0	101.29	2	0	0			0	0	3	0	0	0	0	0	0	2	2	0	1
W1397	2	64	3	0	102.308	2	1	1			1	0	2	2	0	1	0	1	1	1	1		1
W3371	1	55	2	0	102.538	1	0	1			1	1	3	1	0	0	0	0	0	2	2	0	1
W4057	1	65	2	0	103.261	2		1	0	0	1	0	3	0	0	1	0	0	0	2	3	1	1
W3313	2	62	3	0	103.261	2		1			1	0	3	1	0	1	0	0	0	2	3	1	1
W4038	1	68	3	0	103.458	2		1	0	0	1	1	4	3	0	1	0	0	0	2	3	0	1
W0904	2	65	3	0	103.491	2		1			1	1	3	1	0	0	0	0	0	2	2	0	1
W4032	2	51	2	0	103.524	1		1	0	0	1	1	4	2	0	1	0	0	0	1	3	0	1
W0722	1	54	3	0	103.589	1		0			0	1	3	0	0	1	0	0	0	1	3	1	1
W2840	1	53	3	0	103.655	1		1	1	0	1	1	3	3	0	0	0	0	0	2	2	0	1
W4241	1	67	3	0	103.721	2		0	0	0	1	1	4	3	0	1	0	0	0	2	3	1	1
W4234	1	43	3	0	104.049	1		1	0	0	0	1	3	2	0	0	0	0	0	2	2	0	1
W3054	1	55	2	0	104.542	1		0			0	0	1	0	0	1	0	1	1	1	1	0	1
W4229	1	54	2	0	104.838	1		0	0	0	1	0	4	1	0	0	0	0	0	2	2	0	1
W4214	1	53	2	0	105.791	1		0	0	0	0	1	3	2	0	1	0	0	0	1	3	1	1
W0576	2	59	3	0	106.251	1		1			1	0	3	1	0	1	0	0	0	2	3	1	1
W2843	1	62	2	0	106.809	2	0	0			0	0	1	0	0	1	0	0	0	1	3	0	1
W0468	1	62	2	0	107.959	2	0	0			0	0	1	0	0	1	0	1	1	1	1	1	1
W3081	2	71	2	1	108.287	2		0			0	0	1	0	0	0	0	0	0	1	2	0	1
W0447	1	58	2	0	108.386	1	1	0			0	0	3	0	0	0	0	0	0	1	2	0	1
W1459	1	67	2	1	108.846	2	0	0			0	0	1	0	0	0	0	0	0	1	2	0	1
W1080	1	54	3	0	108.945	1	1	0			0	0	1	0	0	1	0	0	0	1	3	1	1
W0425	1	63	3	0	109.076	2		0			0	0	1	0	0	1	0	1	1	1	1	0	1
W2573	1	49	3	0	109.733	1	1	1			0	1	3	2	1	1	1	0	1	1	1	0	1
W2729	1	63	3	0	109.799	2	1	0			0	0	1	0	0	0	0	1	1	1	1	0	1
W1621	2	67	2	1	109.93	2	1	0			0	0	1	0	0	1	0	0	0	1	3		1
W2548	2	57	3	0	109.93	1	1	0			0	0	2	0	0	0	0	0	0	1	2	0	1
W2715	2	61	2	0	110.127	2	0	0			0	0	3	0	0	0	0	0	0	2	2	0	1
W2709	2	55	3	0	110.226	1	0	1			0	0	2	1	0	1	0	0	0	2	3	0	1
W0305	1	67	2	0	110.752	2	0	1			0	1	3	1	0	0	0	0	1	1	1	0	1
W0419	1	53	2	0	110.784	1	0	1			1	0	3	1	0	1	0	1	1	2	1	0	1
W0555	1	64	3	1	111.014	2	1	1			1	1	3	0	0	0	0	0	0	2	2	0	1
W0281	1	57	3	0	111.08	1	1	1			0	0	3	1	0	1	0	0	1	2	1	0	1
W0273	2	75	3	0	111.211	2	1	0			1	0	3	0	0	1	0	0	1	2	1	0	1
W2733	1	71	3	1	111.474	2	1	1			0	1	3	1	0	1	0	0	0	1	3	0	1
W1150	1	63	3	0	111.507	2		1			1	1	3	2	0	0	0	0	0	2	2	0	1
W0521	1	51	3	0	111.573	1	1	1			1	0	3	2	0	0	0	0	1	1	1	0	1
W3264	2	62	3	1	111.901	2	0	0			1	1	4	3	0	1	0	0	0	2	3	0	1
W0494	1	69	2	0	112.033	2	1	0			1	0	3	1	0	0	0	0	0	1	2	0	1
W1115	1	54	3	0	112.164	1	1	1			0	0	3	0	0	1	0	1	1	2	1	0	1
W0383	1	64	3	1	112.197	2	1	0			1	0	3	0	0	0	0	0	1	2	1	0	1
W3318	1	65	3	1	112.263	2	0	0	1	0	1	1	4	1	0	1	0	0	0	1	3	1	1
W0478	1	68	3	0	112.296	2	1	1			1	0	3	1	0	1	0	0	1	1	1	0	1
W3420	1	81	2	0	112.986	2	1	0			1	0	1	0	0	1	0	0	0	1	3	1	1
W3423	1	60	3	0	112.986	2		0			0	0	3	0	0	1	0	1	1	2	1	1	1
W3409	2	61	3	0	113.117	2	1	0			1	0	3	1	0	0	0	0	0	2	2	0	1
W3410	2	63	3	0	113.183	2	1	1			1	1	2	3	0	0	0	0	0	2	2	0	1
W0189	1	71	2	0	113.216	2		1			0	0	3	1	0	1	0	0	1	2	1	0	1
W3382	1	75	2	0	113.478	2		0			0	0	2	0	0	0	0	0	0	1	2	0	1
W0814	2	79	3	1	113.61	2	0	1			0	0	2	0	0	1	0	0	1	2	1	0	1
W3362	1	60	3	0	113.774	2	1	1			0	1	3	1	0	1	0	0	0	1	3	0	1
W0465	1	72	3	1	113.807	2	1	0			0	0	3	1	0	0	0	0	0	2	2	0	1
W0395	1	38	3	0	113.971	1	0	1			1	1	2	1	0	1	0	0	0	1	3	1	1
W3338	1	55	2	0	114.037	1		1			1	0	4	3	0	0	0	0	0	2	2	0	1
W2385	1	67	3	1	114.168	2		1	0	0	0	1	4	0	0	1	0	0	0	1	3	0	1
W3326	1	56	3	0	114.234	1	1	1			1	1	3	1	0	0	0	0	0	2	2	0	1
W3275	1	63	2	0	114.694	2	1	1			1	0	2	1	0	1	0	0	0	1	3	1	1
W2082	2	32	3	0	114.858	1	1	1			1	0	2	1	0	0	0	0	0	1	2	0	1
W3253	2	56	2	0	115.055	1	1	0			0	0	1	0	0	1	0	1	1	1	1	0	1
W2021	2	42	3	0	115.548	1	1	1			0	0	1	1	0	0	0	0	1	2	1	0	1
W3167	1	47	2	0	116.205	1		1	0	0	1	0	3	0	0	1	0	0	0	1	3	1	1
W3157	1	61	3	0	116.337	2		1		0	1	1	4	3	0	1	0	0	0	2	3	1	1
W3147	2	64	3	0	116.435	2		1	0	0	1	0	3	2	0	1	0	0	0	2	3	1	1
W3111	1	54	3	0	116.895	1	0	0			0	0	1	0	0	0	0	0	0	1	2	0	1
W3114	1	65	3	0	116.895	2	1	1	0	0	1	1	3	1	0	0	0	0	0	1	2	0	1
W0215	2	55	2	0	117.06	1		0			1	0	3	3	0	1	0	1	1	2	1	0	1
W3104	1	49	3	0	117.06	1	1	1	1	0	0	0	3	0	0	1	0	1	1	2	1	1	1
W3082	1	43	2	0	117.257	1	0	0			0	1	4	0	0	1	0	0	1	1	1	0	1
W3058	2	57	2	0	117.355	1	1	1	0	0	1	1	4	3	0	0	0	0	0	2	2	0	1
W0167	1	65	3	0	117.782	2		1			1	0	2	1	0	0	0	0	0	1	2	0	1
W3004	1	57	3	0	117.848	1		1			1	1	2	3	0	0	0	0	0	1	2	0	1
W1630	1	87	2	1	118.045	2	0	0			0	0	2	0	0	1	0	0	0	1	3	1	1
W2978	2	66	3	0	118.078	2		1	0	0	1	1	3	3	0	1	0	1	1	1	1	0	1
W2973	2	62	2	0	118.209	2		1	0	0	0	1	3	2	0	0	0	0	0	1	2	0	1
W0235	1	53	2	0	118.242	1	1	0			0	0	1	0	1	0	0	1	1	1	1	0	1
W2951	1	69	3	0	118.374	2	1	1			0	0	1	0	0	1	0	0	0	1	3	1	1
W2954	1	77	3	0	118.472	2	1	1	0	0	1	1	3	1	0	1	0	0	0	2	3	1	1
W3010	1	58	2	0	118.505	1		1	0	0	0	0	3	0	0	1	0	0	0	1	3	0	1
W2945	1	57	3	0	118.505	1	1	1	0	0	1	0	3	1	0	0	0	1	1	2	1	0	1
W2938	1	63	2	0	118.538	2	1	0			1	0	2	0	0	1	0	0	0	1	3	1	1
W2927	1	59	2	0	118.604	1	1	0			0	0	1	0	0	0	0	0	0	1	2	0	1
W2939	1	53	3	0	118.604	1	1	1	0	0	1	1	3	3	0	0	0	0	0	1	2	0	1
W2912	1	72	3	0	118.932	2		0	0	0	0	0	3	0	0	1	0	0	0	2	3	1	1
W2876	2	41	3	0	119.228	1	0	0			0	0	2	0	0	1	0	1	1	1	1	0	1
W2829	2	49	3	0	119.524	1	0	0			0	0	1	0	0	0	0	0	0	1	2	0	1
W2014	1	23	3	0	119.589	1	1	1			1	0	2	2	0	1	0	0	0	1	3	1	1
W2793	1	66	3	0	119.984	2	1	0			0	0	1	0	0	0	0	1	1	1	1	0	1
W2761	1	61	2	0	120.181	2	0	0			1	1	1	1	0	0	0	0	0	1	2	0	1
W2773	1	66	3	0	120.214	2		1			1	1	3	2	0	0	0	1	1	2	1	0	1
W2732	1	47	3	0	120.444	1	1	0			1	1	2	0	0	1	0	0	0	1	3	1	1
W2726	1	55	3	0	120.575	1	0	0			0	0	1	1	0	1	0	0	0	1	3	1	1
W0705	1	48	2	0	121.166	1	0	1			0	1	3	0	0	0	0	0	0	1	2	0	1
W2687	1	59	3	0	121.265	1	1	1			0	0	3	1	0	1	0	1	1	1	1	0	1
W2677	1	68	2	0	121.429	2	1	0	0	0	1	1	4	1	0	1	0	0	0	2	3	1	1
W0004	1	46	2	1	121.626	1	1	0			0	0	1	0	0	1	0	0	0	1	3	1	1
W2630	1	73	3	0	121.725	2	1	0		0	1	1	3	0	0	0	0	0	0	2	2	0	1
W2676	1	57	2	0	121.922	1		0	0	0	0	0	2	0	0	0	0	0	0	1	2	0	1
W2623	1	59	3	0	121.988	1	0	0			0	0	1	0	0	1	0	0	0	1	3	1	1
W2622	1	57	2	0	121.988	1	1	0			0	0	1	2	0	1	0	0	0	1	3	1	1
W1776	1	65	2	0	122.48	2	0	1	0	1	1	1	3	2	0	1	0	0	0	1	3	0	1
W2574	1	55	2	0	122.513	1	1	0			1	0	1	0	0	1	0	1	1	1	1	1	1
W2586	2	70	2	0	122.513	2	1	0	0	0	0	0	3	2	0	0	0	0	0	1	2	0	1
W0669	1	62	2	1	122.579	2	1	1			0	0	2	1	0	1	0	0	0	1	3	1	1
W1770	1	79	3	0	122.612	2		1			1	0	3	1	0	1	0	0	0	2	3	1	1
W2609	1	62	3	0	122.645	2		0	0	0	1	1	4	2	0	0	0	0	0	1	2	0	1
W2552	2	67	3	0	122.743	2		0			0	0	2	0	0	1	0	0	0	1	3	0	1
W2537	1	62	2	0	122.908	2	1	0			0	0	1	0	0	0	0	0	0	1	2	0	1
W2542	2	63	3	0	122.973	2	0	1			1	0	3	2	0	1	0	0	0	2	3	1	1
W2520	1	58	3	0	123.039	1	0	0	0	0	0	0	3	0	0	0	0	0	0	2	2	0	1
W2526	2	61	3	0	123.039	2	0	1			1	1	3	3	0	1	0	1	1	1	1	1	1
W2185	1	65	2	1	123.105	2	1	1	0	0	0	0	3	0	0	1	0	0	0	2	3	0	1
W2519	1	56	3	0	123.138	1	1	0			1	1	2	0	0	0	0	0	0	1	2	0	1
W2514	2	55	3	0	123.17	1	0	1			1	1	2	1	0	1	0	0	0	2	3	0	1
W2491	1	69	2	0	123.499	2		0	0	0	1	1	4	3	0	0	0	0	0	2	2	0	1
W2472	1	41	2	0	123.598	1	1	0			0	0	1	0	0	0	0	0	0	1	2	0	1
W2476	1	54	2	0	123.663	1	0	0			0	0	3	0	0	1	0	0	1	1	1	0	1
W1404	2	52	2	0	124.025	1	0	0			0	0	1	0	0	1	0	0	0	1	3	1	1
W2479	1	74	3	0	124.156	2		1	0	0	1	0	4	2	0	1	0	1	1	2	1	0	1
W2243	2	75	3	1	124.386	2	0	0	0	0	1	0	3	2	0	0	0	0	0	2	2	0	1
W1308	2	56	3	0	125.667	1	1	0			0	0	2	0	0	1	0	0	1	1	1	1	1
W2356	1	67	3	0	125.7	2	1	0			1	1	4	3	0	0	0	0	0	1	2	0	1
W2354	1	45	2	0	125.733	1		0	0	0	0	0	3	0	0	0	0	0	0	1	2	0	1
W2351	1	63	3	0	125.733	2	1	1			1	1	3	3	0	1	0	0	0	2	3	1	1
W2331	1	63	2	0	126.094	2		1			0	0	3	0	0	1	0	0	0	1	3	0	1
W1241	1	45	3	0	126.62	1	0	1			1	0	3	3	0	1	0	0	0	2	3	1	1
W2283	2	70	3	0	126.62	2	0	1			0	1	3	0	1	0	1	0	1	1	1	0	1
W2264	1	75	3	0	126.719	2	1	0	0	0	1	1	3	0	0	0	0	0	0	2	2	0	1
W2324	1	64	2	0	126.719	2		1	0	0	0	1	3	0	0	1	0	0	0	1	3	1	1
W1812	2	80	2	1	126.752	2	1	1			0	0	2	1	0	0	0	0	0	2	2	0	1
W2218	1	65	3	0	127.573	2	1	1			1	1	2	2	0	1	0	0	0	2	3	1	1
W1403	1	84	2	0	128.033	2	1	0			1	0	3	1	0	0	0	1	1	2	1	0	1
W0291	1	56	3	0	128.066	1		1			1	1	3	3	0	1	0	0	1	2	1	0	1
W2164	2	56	2	0	128.46	1	0	0			0	0	1	0	0	1	0	1	1	1	1	1	1
W2170	1	53	3	0	128.526	1	1	0	0	0	0	0	1	0	0	0	0	0	0	1	2	0	1
W2191	1	49	3	0	128.624	1		1	0	0	1	1	3	2	1	0	1	0	1	2	1	0	1
W2132	1	53	3	0	129.084	1	1	0			0	0	2	0	0	1	0	0	0	1	3	1	1
W2131	1	69	3	0	129.084	2	1	1			0	1	2	0	0	0	0	0	0	1	2	0	1
W2113	2	62	3	0	129.183	2	1	0			0	0	2	0	0	0	0	0	0	1	2	0	1
W2114	1	74	3	0	129.183	2	0	0			1	0	1	1	0	0	0	0	0	1	2	0	1
W2127	1	62	3	0	129.216	2	1	0			0	0	2	0	0	1	0	1	1	1	1	0	1
W1326	2	71	3	0	129.347	2		0			1	0	3	1	0	0	0	0	1	2	1	0	1
W2090	1	46	3	0	129.38	1	1	1			1	1	3	2	0	0	0	0	0	1	2	0	1
W2063	1	79	3	0	129.774	2	1	0			1	0	1	1	0	1	0	0	0	1	3	1	1
W2061	1	52	2	0	129.807	1	0	0			0	0	1	1	0	0	0	0	0	1	2	0	1
W2022	1	47	3	0	130.267	1	0	0	0	1	0	0	2	0	0	1	0	0	0	1	3	0	1
W1011	2	72	3	0	130.3	2	1	1			0	0	3	1	0	0	0	0	0	1	2	0	1
W2007	1	71	3	0	130.333	2	1	1			1	0	2	1	0	0	0	0	0	1	2	0	1
W1984	1	64	2	1	130.661	2	1	1	0	1	0	0	3	0	0	1	0	0	0	2	3	1	1
W1993	2	65	2	0	130.661	2	0	1	0	1	1	1	3	1	0	0	0	0	0	2	2	0	1
W1977	1	62	3	0	130.76	2	0	1			1	1	3	1	0	1	0	0	0	1	3	1	1
W1981	2	67	3	0	130.76	2		1	0	1	1	1	3	3	0	1	0	0	1	2	1	1	1
W1963	1	69	2	0	130.924	2	0	0	0	1	1	0	3	2	0	0	0	0	0	1	2	0	1
W0982	1	54	3	0	131.121	1	1	1			0	0	2	0	0	0	0	0	0	2	2	0	1
W1884	1	61	2	0	131.811	2	1	0			0	0	3	0	0	1	0	0	1	2	1	0	1
W1892	1	63	3	0	131.877	2	1	0			0	0	2	2	0	1	0	0	0	1	3	0	1
W1148	1	57	2	0	132.172	1	0	0			1	0	1	3	0	1	0	0	0	2	3	1	1
W1139	1	53	3	0	132.238	1	1	1			1	0	2	2	0	0	0	0	0	1	2	0	1
W1845	1	60	2	0	132.435	2	1	0			1	1	2	0	0	0	0	0	0	1	2	0	1
W1815	1	51	3	0	132.764	1	1	0			0	0	1	0	0	1	0	0	0	1	3	1	1
W1783	1	48	2	0	133.092	1	1	0			1	0	1	0	0	0	0	0	0	1	2	0	1
W1771	2	75	3	0	133.257	2		1	0	1	1	1	3	2	0	0	0	0	0	2	2	0	1
W1761	1	66	2	0	133.322	2	1	0			0	0	1	0	0	0	0	0	0	1	2	0	1
W1772	1	41	3	0	133.355	1		0			1	0	1	1	0	1	0	1	1	1	1	0	1
W1062	1	43	3	0	133.618	1	1	1			1	1	3	0	0	1	0	0	0	2	3	0	1
W1047	1	30	3	0	133.749	1		1			1	1	3	3	1	0	0	1	1	1	1	0	1
W0858	1	65	3	0	134.078	2	1	1			1	1	3	1	0	1	0	0	1	2	1	1	1
W1721	2	69	3	0	134.111	2	0	1	0	1	1	0	3	0	0	1	0	0	0	2	3	1	1
W1709	1	58	2	0	134.242	1		0			1	0	2	0	0	0	0	0	0	1	2	0	1
W1699	2	50	3	0	134.242	1	0	1			0	0	3	2	0	0	0	0	0	1	2	0	1
W1012	1	52	3	0	134.341	1	1	1			1	1	3	1	0	0	0	0	0	1	2	0	1
W0847	1	54	2	0	134.374	1		1			1	1	3	2	0	0	0	0	0	2	2	0	1
W1608	1	52	3	0	135.162	1		0	0	1	1	1	3	3	0	1	0	0	0	2	3	0	1
W1603	1	38	3	0	135.392	1		0			1	1	3	1	0	1	0	0	0	1	3	1	1
W1581	1	55	3	0	135.589	1		0			0	0	2	0	0	1	0	0	0	1	3	0	1
W1558	1	69	2	0	136.312	2		1			1	1	3	2	0	1	0	1	1	1	1	0	1
W1557	1	58	2	0	136.345	1		1			1	0	2	1	0	1	0	0	1	1	1	0	1
W1522	1	61	3	0	136.772	2	1	0			1	0	3	1	0	1	0	0	0	1	3	1	1
W0728	1	72	3	0	137.166	2	1	1			1	0	3	2	0	1	0	1	1	2	1	1	1
W1490	1	45	3	0	137.232	1	0	0			0	0	1	0	0	1	0	0	0	1	3	1	1
W1495	1	51	2	0	137.298	1	1	0			0	0	2	0	0	0	0	0	0	1	2	0	1
W1446	1	48	2	0	137.922	1	1	0			0	0	1	0	0	0	0	0	0	1	2	0	1
W1433	1	77	3	0	138.283	2		0			1	0	3	2	0	0	0	0	0	2	2	0	1
W0657	1	63	2	0	138.743	2	1	0			0	0	3	1	0	0	0	1	1	2	1	0	1
W0184	2	76	3	1	138.875	2	1	0			1	0	3	0	0	1	0	0	0	2	3	1	1
W1402	1	55	3	0	138.908	1		0			1	1	3	2	0	0	0	0	0	2	2	0	1
W1401	1	59	3	0	138.908	1	1	1			0	1	3	0	0	0	0	0	0	2	2	0	1
W1389	1	77	3	0	139.072	2		0			1	1	2	0	0	1	0	0	0	1	3	0	1
W1381	1	56	3	0	139.105	1	1	1			1	1	2	1	0	1	0	0	0	1	3	1	1
W0629	2	48	3	0	139.17	1	1	1			1	1	3	0	0	1	0	0	0	1	3	1	1
W1382	2	63	2	0	139.203	2	0	1			1	0	2	0	0	0	0	0	0	1	2	0	1
W1375	1	69	3	0	139.302	2	1	1			1	1	3	3	0	0	0	0	0	2	2	0	1
W1353	1	59	2	0	139.565	1	1	0			0	0	1	0	0	0	0	0	0	1	2	0	1
W1335	2	56	2	0	139.926	1	1	0			0	0	1	0	0	1	0	0	0	1	3	0	1
W1290	1	53	3	0	140.813	1	1	1			1	1	3	1	0	0	0	0	0	2	2	0	1
W1257	2	58	3	0	141.24	1	1	0			1	0	3	1	0	1	0	0	0	2	3	1	1
W1244	2	76	3	0	141.405	2	1	0			1	1	3	1	0	1	0	0	0	1	3	0	1
W1221	2	65	3	0	141.7	2	1	1			1	1	3	2	0	1	0	0	0	2	3	0	1
W1217	1	66	3	0	141.799	2	1	0			1	0	1	0	0	0	0	1	1	1	1	0	1
W0457	2	71	3	0	141.897	2	0	0			0	1	3	0	0	0	0	0	0	1	2	0	1
W1208	1	78	2	0	142.094	2	1	1			1	0	3	2	0	0	0	0	0	2	2	0	1
W1191	2	50	3	0	142.357	1	1	0			0	0	3	0	0	0	0	0	0	2	2	0	1
W1153	2	76	3	0	142.85	2	0	1			0	0	3	0	0	0	0	0	0	2	2	0	1
W1151	1	53	3	0	142.916	1	1	1			1	0	1	1	1	0	0	1	1	1	1	0	1
W1141	1	47	2	0	143.113	1	1	0			1	1	3	0	0	1	0	0	0	1	3	1	1
W0678	1	81	2	1	143.211	2	1	0			0	1	3	0	0	0	0	0	1	1	1	0	1
W0392	1	38	2	0	143.211	1		1			1	1	3	2	0	0	0	0	0	2	2	0	1
W0597	1	68	3	0	143.606	2		1			1	0	2	2	0	1	0	1	1	2	1	0	1
W1116	1	58	3	0	143.671	1	1	0			1	1	3	1	0	1	0	1	1	2	1	1	1
W1097	1	51	2	0	143.967	1	0	0			1	0	3	3	0	1	0	0	0	1	3	0	1
W1087	1	61	2	0	144.164	2		1			1	0	3	1	0	1	0	1	1	2	1	0	1
W1088	2	65	3	0	144.197	2	1	0			0	0	1	1	0	1	0	0	0	1	3	1	1
W1063	1	51	3	0	144.493	1	1	1			1	1	1	0	0	1	0	0	0	1	3	1	1
W1038	2	71	2	0	144.789	2	1	0			1	0	2	0	0	0	0	0	0	1	2	0	1
W0276	1	66	3	0	144.92	2	0	1			1	0	3	3	0	0	0	0	0	1	2	0	1
W1001	1	63	3	0	145.511	2	1	0			0	0	2	0	0	0	0	0	0	1	2	0	1
W0994	1	68	2	0	145.807	2	0	1			1	0	3	0	0	1	0	1	1	1	1	1	1
W0956	1	56	3	0	146.563	1	1	0			0	0	2	0	0	1	0	0	0	1	3	1	1
W0957	1	74	2	0	146.563	2	1	0			1	0	3	0	0	1	0	0	0	1	3	0	1
W0912	1	45	2	0	147.647	1	1	0			0	0	1	0	0	1	0	0	0	1	3	1	1
W0896	1	62	3	0	148.041	2	1	0			0	1	2	0	0	1	0	0	1	1	1	1	1
W0108	2	64	2	0	148.402	2	0	0			0	1	3	3	0	1	0	0	0	1	3	1	1
W0105	1	53	2	0	148.501	1		1			0	0	1	0	0	1	0	0	0	1	3	1	1
W0855	1	55	3	0	149.092	1		1			1	0	3	1	0	1	0	1	1	2	1	0	1
W0840	1	71	3	0	149.552	2		0			1	0	3	1	0	0	0	1	1	2	1	0	1
W0807	1	54	3	0	150.177	1		1			0	0	3	0	0	1	0	0	0	2	3	0	1
W0214	1	57	2	0	150.407	1	0	0			0	0	2	0	0	1	0	0	0	1	3	0	1
W0773	1	56	3	0	150.735	1	1	1			1	1	2	1	0	1	0	1	1	1	1	1	1
W0744	2	60	3	0	151.392	2	1	0			1	0	2	1	0	0	0	0	0	1	2	0	1
W0695	1	58	3	0	152.936	1	1	1			1	0	3	3	0	1	0	0	1	1	1	0	1
W0684	1	60	3	0	153.133	2	0	0			1	0	3	1	0	0	0	0	0	2	2	0	1
W0623	1	62	2	0	154.152	2	0	1			1	0	2	0	0	0	0	0	0	1	2	0	1
W0612	1	54	2	0	154.251	1	1	0			1	1	2	1	1	0	1	0	1	1	1	0	1
W0587	1	58	2	0	154.678	1	1	0			0	0	2	0	0	0	0	0	0	1	2	0	1
W0584	2	75	3	0	154.71	2	1	1			1	0	1	0	0	1	0	0	0	1	3	0	1
W0563	2	53	3	0	155.039	1		1			0	1	3	0	0	0	0	0	0	1	2	0	1
W0557	2	53	2	0	155.138	1	1	0			1	0	3	0	0	1	0	0	0	1	3	0	1
W0541	1	73	3	0	155.433	2	1	1			1	0	2	2	0	1	0	1	1	1	1	0	1
W0529	2	53	3	0	155.532	1	1	1			0	1	3	0	0	0	0	0	0	1	2	0	1
W0506	2	44	3	0	155.86	1	1	1			0	1	3	0	0	1	0	0	0	1	3	1	1
W0353	1	73	3	1	156.386	2	1	1			1	1	3	1	0	0	0	0	0	1	2	0	1
W0441	1	56	3	0	157.142	1	1	0			0	0	2	0	0	0	0	0	0	1	2	0	1
W0417	1	41	3	0	157.799	1	0	1			1	1	3	3	0	1	0	0	1	2	1	0	1
W0298	1	63	2	0	159.376	2	1	1			1	1	3	1	0	0	0	0	0	1	2	0	1
W0304	1	65	3	0	159.441	2	1	1			0	0	3	1	0	0	0	0	0	2	2	0	1
W0268	1	60	3	0	159.934	2		1			1	1	3	1	0	0	0	0	1	1	1		1
W0212	1	34	3	0	161.511	1		1			0	1	2	0	0	0	0	0	0	1	2	0	1
W0211	1	51	3	0	161.511	1		1			0	1	3	1	0	1	0	0	0	1	3	0	1
W0087	2	68	2	0	163.713	2	0	1			0	0	3	1	0	0	0	1	1	2	1	0	1
W0078	2	59	3	0	164.107	1	0	0			1	1	3	3	0	0	0	0	0	2	2	0	1
W0059	1	63	3	0	164.468	2		1			1	0	3	1	0	0	0	0	0	1	2	0	1
W0032	2	58	3	0	164.928	1		1			0	0	3	3	0	0	0	0	0	1	2	0	1

## Sheet: codebook
Variables	Codes
age	1=male; 2=female
Differentiation	2=middle；3=low
status	0=alive or lost to follow-up; 1=died
Age_group	1=<age 60 year old; 2=age>=60year old
HP	0=negative; 1=positive
Chemotherapy	0=no; 1=yes
EBV	0=negative; 1=positive
MSIH	0=MSS/MSI-L; 1=MSI-H
Lymph_vascular_invasion	0=no; 1=yes
Neural_invasion	0=no; 1=yes
Tstage	1=T1; 2=T2; 3=T3;4=T4
Nstage	0=N0; 1=N1; 2=N2; 3=N3
HBsAg	0=negative; 1=positive
HBsab	0=negative; 1=positive
HBeAg	0=negative; 1=positive
AntiHBe	0=negative; 1=positive
AntHBc	0=negative; 1=positive
tumor_size	1=tumor size <5cm; 2=tumor size>=5cm
infection	1=Active/prior HBV infection; 2=Negative for HBVM; 3=Only HBsAb positive
HBsAb_level	0=HBsAb_level<2.26; 1=HBsAb_level>=2.26
five_year	0=survival time<5 year; 1=urvival time>=5 year
